# Supplementary material for: Uncovering Genes with Divergent mRNA-Protein Dynamics in Streptomyces coelicolor
Source: PLoS One. 2008 May 7;3(5):e2097. doi: 10.1371/journal.pone.0002097 (PMC2367054; doi:10.1371/journal.pone.0002097)
Supplement: Table S2 — Protein identification, quantification and analysis results summary. Tab delimited text file containing mass-spectrometry protein identification and quantification summary. PCA results are also shown. (0.29 MB TXT) [file pone.0002097.s006.txt]

					PROTEIN IDENTIFICATION AND QUANTIFICATION SUMMARY	

Fields:						
SCO#						Gene ID from the Sanger Institute
"Sanger Abbreviation, Annotation, Category and Subcategory"						Gene function information from the Sanger Institute
"TIGR Abbreviation, Category"						Gene function information from The Institute of Genome Research
Total Spectra Count						Total number of MS/MS spectra supporting a protein identification
Total Unique Peptides						Total number of unique peptide identifications supporting a protein identification
emPAI						Exponentially modified Protein Abundance Index
CAI						Codon Adaptation Index
ProtScore						Protein ID score in each run (Unused ProtScore from ProteinPilot)
% Cov						Percentage coverage of protein from each run reported by ProteinPilot (includes hits of medium and high confidence)
"7h, 11h, 14h, 16h, 22h, 26h, 34h, 38h Protein Ratios"						Protein quantification ratios with respect to 7h (or 11h if 7h ratio is blank)
Pval						Quantification p-values for the given ratio
EF						Error factor - 95% confidence interval of a ratio (r) is r/EF to r*EF
PC-1 and 2						Values along principal components 1 and 2 for protein data
SET						Set code (A-G) defined based on Figure presented along with Table S1																																			

Note:																																									
"For 16h and 38h ratios, p-values and error factors, the quantification information from multiple experimental runs have been combined as indicated"																																									

                                       ANNOTATION							      emPAI and CAI				                   PROTEIN ID SCORE & % COVERAGE						                                          PROTEIN QUANTIFICATION DATA								                                                                                  Quantification  P Values and Error Factors														            PCA		
SCO#	Sanger Abbreviation	Sanger Annotation	Sanger Category	Sanger Subcategory	TIGR Abbreviation	TIGR Category	Total Spectra Count	Total Unique Peptides	emPAI	CAI	ProtScore - Run#1	ProtScore - Run#2	ProtScore - Run#3	%Cov - Run#1	%Cov - Run#2	%Cov - Run#3	7h - Protein Ratio	11h - Protein Ratio	14h - Protein Ratio	16h - Protein Ratio	22h - Protein Ratio	26h - Protein Ratio	34h - Protein Ratio	38h - Protein Ratio	PVal 11h/7h - Run#1	EF 11h/7h MN2 - Run#1	PVal 14h/11h - Run#3	EF 14h/11h - Run#3	Pval 16h/11h - Run#1&2	EF 16h/11h - Run#1&2	PVal 22h/11h - Run#3	EF 22h/11h - Run#3	PVal 26h/11h - Run#2	EF 26h/11h - Run#2	PVal 34h/7h - Run#1	EF 34h/7h - Run#1	Pval 38h/11h - Run#2&3	EF 38h/11h - Run#2&3	PC-1 protein	PC-2 protein	SET
SCO0167	other	conserved hypothetical protein SCJ1.16c	hypothetical protein	Conserved in organism other than Escherichia coli		universal stress protein family family				0.49		1.31			40.48			1		1.11		1.42		1.62					0.44	2.83			0.24	5.96			0.22	8.82			
SCO0199	other	putative alcohol dehydrogenase	"Energy metabolism, carbons"	Anaerobic respiration		alcohol dehydrogenase (EC 1.1.1.1) SCJ12.11c	1	1	0.04	0.68		3.15			16.47			1		0.93		3.09		3.41					0.64	4.42			0.03	1.82			0.01	1.34			
SCO0200	other	conserved hypothetical protein SCJ12.12c	hypothetical protein	Conserved in organism other than Escherichia coli		universal stress protein family family	3	3	0.12	0.64	2	3.7	2	19.27	32.56	24.25	1	0.76	0.98	0.93	2.34	1.37	7.49	3.03			0.03	1.24	0.62	4.43	0	1.52	0.44	476.43			0.01	2.27	2.24	-1.99	C
SCO0204	other	putative luxR family two-component response  regul	Two-component system	Response regulator		"DNA-binding response regulator, LuxR family"				0.66	2.02			30.9			1	0.93		2.33			6.01		0.95	50882.96			0.1	3.86					0.29	212.26					
SCO0229	other	putative oxidoreductase (putative secreted  protei	Periplasmic/exported/lipoproteins	Gram +ve membrane		probable oxidoreductase	1	1	0.04	0.58	2			10.28			1	0.83		0.57			0.26																		
SCO0247	other	conserved hypothetical protein	hypothetical protein	Conserved in organism other than Escherichia coli		conserved hypothetical protein	15	3	1.54	0.63	4.43	4	5.96	11.44	23.75	28.15	1	1.83	1.69	2.17	2.19	2.31	2.52	1.97	0.04	1.75	0.32	1.2	0	1.06	0.03	1.18	0	1.12	0	1.42	0.41	1.19	2.28	0.36	G
SCO0260	other	conserved hypothetical protein	hypothetical protein	Conserved in organism other than Escherichia coli		"Uncharacterized ACR, YneC family COG1359 subfamily"	1	1	0.15	0.7	3.52			40.37			1	0.57		1.39			1.52		0.32	54.39			0.35	1135.01					0.53	352.22			0.48	-0.62	G
SCO0379	katA	catalase (EC 1.11.1.6)	Cell process	Detoxification		catalase	10	8	0.24	0.89	13.38		11.71	26.08		34.91	1	0.68	0.73	0.73	1.3		3.82	1.05	0.05	1.46	0.5	1.27	0.77	1.66	0.02	1.64			0	1.56	0.42	3.28	0.79	-1.73	C
SCO0392	other	putative methyltransferase	Secondary metabolism	Secondary metabolism		Bme21	1	1	0.04	0.66	2.02			6.49			1	1		7.42			41.64																		
SCO0494	other	putative iron-siderophore binding lipoprotein	Secondary metabolism	Secondary metabolism	fecB2	"ABC transporter, periplasmic substrate-binding protein"	2	2	0.07	0.76	3.05	2	1.4	14.57	32	7.43	1	1.19	1.59	2.39	3.03	4.37	6.39	3.5	0.37	4.25	0.29	6.25	0.03	1.78	0.06	3.07	0.11	17.35	0.01	1.65	0.07	3.5	3.83	-0.78	G
SCO0498	other	putative peptide monooxygenase	Secondary metabolism	Secondary metabolism		probable peptide monooxygenase	1	1	0.03	0.7			2			9.31		1	2.65		0.92			11.08																	
SCO0506	nadE1	NH(3)-dependent NAD(+)synthetase	"Biosynthesis of cofactors, carriers"	Pyridine nucleotide	nadE	NAD+ synthetase	6	4	0.26	0.72	3.73	4	6	21.74	18.12	19.2	1	0.88	0.98	0.8	0.94	0.58	0.66	0.85	0.48	1.65	0.33	1.33	0.54	1.47	0.55	1.36	0.49	8.7	0.22	2.32	0.91	2	-1.43	0.19	G
SCO0525	other	conserved hypothetical protein SCF11.05	hypothetical protein	Conserved in organism other than Escherichia coli		conserved hypothetical protein	7	2	0.51	0.77	2.54		4.03	16.97		29.89	1	0.86	0.99	1.79	1.24		2.12	1.55	0.8	327.14	0	1.08	0.39	684.46	0	1.07			0.2	24.14	0	1.27	0.99	-0.5	G
SCO0527	other	cold shock protein	Cell process	"Adaptations, atypical conditions"		cold shock protein scof. {streptomyces	12	2	20.54	0.74	7.09	4.01	2	89.55	83.58	34.33	1	2.73	2.93	2.76	1.71	2.16	3.59	1.34	0.01	1.73	0.48	1.32	0.96	1.55	0	1.21	0.37	1.72	0	1.38	0	1.57	2.54	0.87	G
SCO0546	pyc	pyruvate carboxylase	Central intermediary metabolisms	Gluconeogenesis	pyc	pyruvate carboxylase	5	3	0.05	0.77	2.32		4.25	3.29		19.04	1	1.57	3.03	1.92	4.92		1.46	4.58	0.16	4.34	0	1.25	0.17	1.96	0	1.21			0.06	1.58	0	1.21	3.1	1.01	D
SCO0560	cpeB	catalase/peroxidase	Cell process	Detoxification	katG	catalase/peroxidase HPI	12	6	0.21	0.85	10.13	5.43	9.2	23.38	32.3	33.24	1	1.25	2.13	1.65	3.97	2.84	3.22	1.98	0.05	1.25	0	1.1	0.09	1.39	0	1.21	0.14	3.31	0.02	2.43	0.09	1.73	2.8	0.13	C
SCO0596	other	putative DNA-binding protein	Other regulation	Other regulation		"DNA-binding stress response protein, Dps family, putative"	2	2	0.15	0.67			4			45.99		1	0.81		1.02			1.14			0.49	2.21			0.94	2.35					0.71	2.59			
SCO0607	other	hypothetical lipoportein SCF55.31	Periplasmic/exported/lipoproteins	Gram +ve exported/lipoprotein		conserved hypothetical protein	1	1	0.19	0.69	1.7	2.05		8.42	40		1	2.72		9.45		8.61	47.75	7.68	0.08	5.09			0	1.64			0.24	19.47	0	1.26	0.29	23.02	8.13	-0.28	G
SCO0608	other	putative regulatory protein	Other regulation	Other regulation		conserved hypothetical protein	15	7	0.61	0.7	7.71	5.8	10.51	22.6	67.81	46.23	1	1.37	2.1	2.1	3.42	4.25	2.2	3.62	0.05	1.36	0	1.22	0.01	1.34	0	1.34	0.02	2.4	0	1.36	0	1.61	3.21	0.31	C
SCO0641	terD	"tellurium resistance protein ""tellurite resistance"	Cell process	Detoxification			43	6	38.14		10	10.69	3.2	52.36	52.88	40.31	1	1.07	1.13	2.3	1.23	3.17	1.71	3.03	0.34	1.17	0.73	1.4	0	1.46	0.51	1.59	0	1.61	0	1.23	0	1.7			
SCO0681	other	putative ferredoxin/ferredoxin-NADP reductase  (pu	"Energy metabolism, carbons"	Electron transport	EC1.18.1.2	ferredoxin--NADP reductase	12	7	0.35	0.81	9.71	6.07	2.22	23.35	18.72	11.89	1	1	1.34	1.19	0.85	0.78	0.57	0.72	0.96	1.17	0	1.04	0.15	1.26	0.02	1.12	0.15	1.46	0	1.35	0.09	1.49	-1.18	0.83	G
SCO0705	other	conserved hypothetical protein	hypothetical protein	Conserved in organism other than Escherichia coli		conserved hypothetical protein	16	5	0.91	0.74	10.98	5.47	8.13	32.35	50	40.81	1	1.52	2.14	1.88	3.08	2.67	4.14	3.8	0	1.26	0	1.16	0.08	1.27	0	1.13	0.02	1.56	0	1.31	0	1.24	3.33	-0.21	G
SCO0741	other	putative oxidoreductase	Central intermediary metabolisms	Sulfur metabolism	adhE2	zinc-binding dehydrogenase	12	3	0.55	0.8	6.01	2		24.03	14.09		1	1.21		1.28		1.01	1.14	0.96	0.37	1.61			0.68	1.37			0	1.06	0.81	3.83	0	1.09	-0.11	0.35	G
SCO0803	other	putative RNA polymerase sigma factor.	RNA polymerase core enzyme binding	sigma factor	sigI	"RNA polymerase sigma-70 factor, ECF subfamily"	2	2	0.05	0.67	2	2.01		5.86	28.4		1	0.92		1.08		0.9	5.69	0.94					0.63	2.69			0.98	8.69			0.96	9.33	0.67	-1.41	G
SCO0805	other	putative prolyl aminopeptidase.	Macromolecule metabolism	"Degradation of proteins, peptides, glycoproteins"		proline iminopeptidase	5	4	0.15	0.84	8			21.25			1	1.03		0.95			0.74		0.67	1.2			0.67	1.59					0.11	1.48			-1.14	0.29	G
SCO0852	other	putative aldolase	Degradation of small molecules	Carbon compounds	eda	2-dehydro-3-deoxyphosphogluconate aldolase/4-hydroxy-2-oxoglutarate aldolase	1	1	0.06	0.6			2			18.1		1	0.83		0.69			0.58																	
SCO0884	other	probable oxidoreductase	Cell process	Detoxification	lpdB	"mercuric reductase/transcriptional regulator, fusion"	2	2	0.06	0.76	4			9.22			1	1.19		1.41																					
SCO0888	other	putative secreted protein	Periplasmic/exported/lipoproteins	Gram +ve exported/lipoprotein		SEQ ID N_ 14P	6	2	0.67	0.83	2	2	2.77	4.81	32.62	29.95	1	0.6	0.53	0.3	0.34	0.28	0.06	0.38			0.23	1.26	0.49	5521.16	0	1.3					0.01	1.28	-5.49	0.86	F
SCO0913	other	"hypothetical protein ""hypothetical protein"""	hypothetical protein	Conserved in organism other than Escherichia coli			2	2	0.07			2	2		13.93	30.96		1	3.67	3.48	4.48	2.14		2.57													0.06	2.87			
SCO0918	other	putative excinuclease ABC subunit A	Macromolecule metabolism	"DNA - replication, repair, restr./modific'n"	uvrA	"excinuclease ABC, A subunit"	1	1	0.01	0.67	2.07			10.88			1	0.82		1.21			3.12		0.34	4.35			0.44	54.06									1.89	-1.25	G
SCO0921	other	conserved hypothetical protein SCM10.10c	hypothetical protein	Conserved in organism other than Escherichia coli		conserved hypothetical protein	2	2	0.09	0.7		4			19.92			1		0.97		0.78		0.77					0.08	1.04			0.55	4.46			0.58	5.42			
SCO0957	other	putative oxidoreductase	Not classified (included putative assignments)	Not classified (included putative assignments)		conserved hypothetical protein	1	1	0.02	0.81	2.36	2		12.4	22.6		1	1.12		0.81		0.44	0.55	0.21					0.38	3.4									-2.82	0.83	G
SCO0975	zwf3	6-phosphogluconate 1-dehydrogenase	"Energy metabolism, carbons"	"Oxidative branch, pentose pwy"	gnd	"6-phosphogluconate dehydrogenase, decarboxylating"	5	2	0.15	0.73	4.54		5.15	25.05		21.5	1	1.41	1.76	2.35	2.12		3.41	1.83	0.32	11.2	0.01	1.16	0.02	1.36	0	1.18			0.03	2.7	0.03	1.26	2.52	0.03	G
SCO0999	sodF2	superoxide dismutase	Cell process	Detoxification		superoxide dismutase (EC 1.15.1.1) (Fe/Mn) [validated]	31	3	9	0.79	8.62	9.95	5.6	31.63	57.67	34.42	1	1.03	0.88	1.2	0.88	1.18	2.01	0.9	0.77	1.26	0.47	1.65	0.06	1.17	0.42	1.55	0.44	1.42	0	1.23	0.51	1.51	0.01	-0.57	G
SCO1054	other	putative aminotransferase	Not classified (included putative assignments)	Not classified (included putative assignments)		NifS-related protein	1	1	0.03	0.66			2			39.25		1	1.42		1.66			1.62																	
SCO1074	other	putative peptidase	Macromolecule metabolism	"Degradation of proteins, peptides, glycoproteins"		"peptidase, M20/M25/M40 family"	16	10	0.76	0.76	18.43	2.46	6.12	34.15	38.36	26.39	1	0.89	0.83	0.71	0.61	0.48	0.51	0.51	0.15	1.17	0.39	1.23	0.05	1.25	0.01	1.27	0.04	1.77	0	1.46	0	1.39			
SCO1081	other	"putative electron transfer flavoprotein, alpha  su"	"Energy metabolism, carbons"	Electron transport	etfA	"electron transfer flavoprotein, alpha subunit"	42	11	6.83	0.84	19.34	16.04	16.46	59.38	59.38	48.44	1	1.09	1.2	1.19	1.28	1.16	1.02	1.21	0.31	1.19	0.23	1.19	0.08	1.11	0.04	1.17	0.49	1.2	0.88	1.25	0.33	1.25	0.03	0.25	G
SCO1082	other	"putative electron transfer flavoprotein, beta  sub"	"Energy metabolism, carbons"	Electron transport	etfB-2	"electron transfer flavoprotein, beta subunit"	12	5	0.85	0.8	6.02	4.21	2.48	30.15	25.57	20.99	1	1.02	1.03	1.14	0.98	2.24	0.69	1.42	0.76	1.18	0.97	1.77	0.3	1.23	0.88	1.87	0.23	4.63	0.05	1.45	0.28	1.88	0.03	0.18	G
SCO1088	other	putative oxidoreductase	Not classified (included putative assignments)	Not classified (included putative assignments)	oxrA	putative oxidoreductase	7	5	0.36	0.66	8.08		3.66	33.82		41.91	1	0.48	0.5	0.45	0.54		0.59	0.75	0	1.2	0.72	1.25	0.41	1.19	0.17	1.2			0	1.29	0.08	1.69	-2.6	-1.03	G
SCO1089	other	hypothetical protein 2SCG4.05c	hypothetical protein	No homologues		conserved hypothetical protein	4	3	0.09	0.8	6.99			25.91			1	0.36		0.19			0.19		0	1.88			0.02	1.62					0	1.8			-6.3	-0.96	F
SCO1116	other	hypothetical protein	hypothetical protein	Conserved in organism other than Escherichia coli		conserved hypothetical protein	13	4	0.8	0.68	10.03	3.22	3.48	44.48	31.82	37.99	1	0.92	1.27	0.87	0.98	0.4	0.57	0.56	0.75	1.71	0	1.2	0.63	1.32	0.48	1.18			0.03	1.64	0	1.22	-1.87	0.77	A
SCO1152	other	putative helicase	Macromolecule metabolism	"RNA synthesis, modification, DNA transcript'n"	helY	antiviral protein	1	1	0.01	0.71	3.3			5.04			1	1.11		1.95			2.82						0.33	59.31					0.3	898.5			2.42	-0.31	G
SCO1169	xylA	xylose isomerase	Degradation of small molecules	Carbon compounds	xylA	xylose isomerase	2	2	0.06	0.75	4			14.21			1	0.68		0.4			0.35																		
SCO1170	xylB	"xylulose kinase (fragment) ""xylulose kinase"""	Degradation of small molecules	Carbon compounds			1	1	0.03		2			7.9			1	1.21		1.21			1.67																0.83	-0.19	G
SCO1210	other	putative transcriptional regulatory protein	Defined family regulators	TetR		"transcriptional regulator, TetR family"				0.71	1.52			13.3			1	0.87		0.77			0.46																		
SCO1212	other	putative ligase	Not classified (included putative assignments)	Not classified (included putative assignments)		mur ligase family protein	2	1	0.06	0.82		2.8			35.92			1		0.87		1.02		0.92					0.43	1.8			0.93	2.67			0.67	2.07			
SCO1213	other	conserved hypothetical protein	hypothetical protein	Conserved in organism other than Escherichia coli	cobQ-2	cobyric acid synthase	5	2	0.29	0.79	3.7	2	4.03	13.64	27.27	35.12	1	0.7	0.78	0.61	0.75	0.4	0.46	0.57	0.34	3.36	0.41	1.35	0.02	1.1	0.41	1.22	0.01	1.28	0.03	1.86	0.17	1.38			
SCO1222	other	conserved hypothetical protein	hypothetical protein	Conserved in organism other than Escherichia coli		conserved hypothetical protein	3	2	0.13	0.69	4		2	14.58		6.25	1	2.73	7.03	7.32	8.28		9.88	3.81	0.26	280.9			0.03	2.04					0.15	881.25			6.53	1.28	D
SCO1223	rocD	ornithine aminotransferase	amino acid biosynthesis	Arginine	rocD	acetylornithine aminotransferase	17	3	0.62	0.73	7.71	2.59	3.21	21.87	44.96	29.24	1	1.99	4.61	4.39	5.29	3.52	3.69	4.4	0.02	1.7	0	1.17	0	1.5	0	1.18	0.07	1.92	0	2.08	0	1.14	4.57	1.18	D
SCO1230	other	putative secreted tripeptidylaminopeptidase	Periplasmic/exported/lipoproteins	Gram +ve exported/lipoprotein		tripeptidylaminopeptidase	1	1	0.02	0.79	2			14.79			1	0.89		1.31			2.13		0.07	1.17			0	1.03					0.21	26.21			1.28	-0.65	C
SCO1243	bioF	8-amino-7-oxononanoate synthase	"Biosynthesis of cofactors, carriers"	Biotin	bioF	"aminotransferase, class II"				0.6	1.52			21.87			1	1.03		0.65			0.86		0.83	3.83			0.2	7.04											
SCO1244	bioB	biotin synthase	"Biosynthesis of cofactors, carriers"	Biotin	bioB	biotin synthetase	5	3	0.16	0.72	6	2.06		14.5	12.78		1	0.7		0.93		0.45	0.43	0.64	0.08	1.53			0.02	1.24			0.38	43.57	0.15	3.59	0.91	1166.55			
SCO1254	purB	"putative adenylosuccino lyase (fragment) ""adenylos"	Nucleotide biosynthesis	Purine ribonucleotide biosynthesis			19	10	0.51		19.44	2.03	4.63	33.75	34.58	23.75	1	0.88	0.57	0.73	0.57	0.61	0.5	0.7	0.05	1.13	0.02	1.38	0.03	1.18	0.01	1.32	0.01	1.26	0	1.39	0	1.11	-2.26	-0.12	G
SCO1296	other	conserved hypothetical protein	hypothetical protein	Conserved in organism other than Escherichia coli		conserved hypothetical protein	12	5	0.28	0.79	7.92	5.7	2.01	22.6	12.28	12.99	1	1.82	2.05	2.06	2.05	1.92	2.25	1.62	0.01	1.44	0.1	1.16	0.43	1.39	0.1	1.16	0.89	3.08	0.01	1.75	0.55	1.5	1.98	0.61	G
SCO1314	other	putative sugar acetyltransferase	Macromolecule metabolism	Polysaccharides - (cytoplasmic)		hexapeptide transferase family protein	1	1	0.05	0.72	2.03			21.72				1		1.41																					
SCO1340	other	conserved hypothetical protein	hypothetical protein	Conserved in organism other than Escherichia coli	AA1-122	AmphORF1	3	2	0.17	0.69	4.46			29.41			1	1.24		1.66			1.49		0.58	31.99			0.22	3.89					0.05	1.49			1	0.31	C
SCO1343	ung	uracil-DNA glycosylase (EC 3.2.2.-)	Macromolecule metabolism	"DNA - replication, repair, restr./modific'n"	ung	uracil-DNA glycosylase	1	1	0.06	0.8	2			4.41			1	0.95		0.98			1.08																-0.4	-0.17	G
SCO1346	fabG3	putative 3-oxoacyl-[acyl-carrier protein]  reducta	Fatty acid and phosphatidic acid biosynthesis	Fatty acid and phosphatidic acid biosynth	fabG	3-oxoacyl-acyl carrier protein reductase	1	1	0.05	0.83	2		1.7	16.21		30.04		1	0.51		0.92			0.69																	
SCO1361	other	conserved hypothetical protein	hypothetical protein	Conserved in organism other than Escherichia coli		conserved hypothetical protein	1	1	0.06	0.68	2.39			25.44			1	2.42		3.24			5.72																4.79	0.19	D
SCO1366	other	conserved hypothetical protein	hypothetical protein	Conserved in organism other than Escherichia coli		Transcriptional regulator PadR-like family domain protein	1	1	0.04	0.64	2.66			19.35			1	0.87		0.61			0.59		0.64	18.29			0.5	90.73					0.66	110291.15			-2.23	-0.12	A
SCO1378	other	putative glycine dehydrogenase	Degradation of small molecules	Amino acids	gcvP	glycine dehydrogenase	16	8	0.26	0.84	18.86	3.1	3.25	27.26	32.88	15.3	1	0.48	0.35	0.32	0.34	0.42	0.22	0.4	0	1.23	0.01	1.21	0.01	1.32	0.03	1.31	0.74	3.1	0	1.4	0.51	1.83	-4.5	-0.57	G
SCO1382	other	conserved hypothetical protein	hypothetical protein	Conserved in organism other than Escherichia coli		"Uncharacterized ACR, COG1259 superfamily"	1	1	0.13	0.63	2			8.92			1	1.1		1.97			2.92																2.5	-0.35	B
SCO1384	other	conserved hypothetical protein	hypothetical protein	Conserved in organism other than Escherichia coli		"ABC transporter, ATP-binding protein, putative"	2	2	0.09	0.62	4			10.11			1	1.01		0.79			0.81		0.96	11.9			0.44	12.65					0.54	21.74			-1.21	-0.03	G
SCO1390	other	putative PTS system sugar phosphotransferase  comp	Cell process	Other Transport/binding proteins	crr	PTS system component	2	1	0.31	0.7	3.52			13.42			1	0.75		0.91			0.66		0.14	1.67			0.44	2.31					0.17	2.32			-1.56	0.08	G
SCO1391	other	phosphoenolpyruvate-protein phosphotransferase	Degradation of small molecules	Carbon compounds	ptsI	phosphoenolpyruvate-protein phosphotransferase	14	6	0.38	0.64	13.12	3.7		30.4	35.07		1	0.91		0.79		0.67	0.61	0.67	0.28	1.21			0.02	1.12			0	1.1	0.09	1.81	0	1.1	-1.76	0.14	G
SCO1393	acsA	acetoacetyl-CoA synthetase	Secondary metabolism	Secondary metabolism		acetoacetyl-CoA synthase				0.77			1.4			7.14		1	0.96		1.47			1.2																	
SCO1395	other	mutT-like protein	Macromolecule metabolism	"DNA - replication, repair, restr./modific'n"		NUDIX domain protein	1	1	0.08	0.74			2			9.42		1	1.15		1			2.65																	
SCO1401	cvnB4	conserved hypothetical protein	hypothetical protein	Conserved in organism other than Escherichia coli		evcK	1	1	0.09	0.68	2			12.5			1	0.84		1.3			0.84																-0.61	0.33	G
SCO1404	other	hypothetical protein	hypothetical protein	No homologues		conserved hypothetical protein	1	1	0.01	0.68	2			6.09			1	3.7		4.46			3.79																4.56	1.4	D
SCO1405	other	putative heat shock protein (hsp90-family)	Cell process	Chaperones		"heat shock protein, putative"				0.71			1.42			20.81		1	0.88		0.78			2.08																	
SCO1407	other	"hypothetical protein SC6D7.32. ""hypothetical prote"	hypothetical protein	No homologues			1	1	0.01		2.02			10.75				1		1.62																					
SCO1414	other	putative ankyrin-like protein.	Not classified (included putative assignments)	Not classified (included putative assignments)	ankB	ankB protein	1	1	0.1	0.72	2			15.67			1	1.01		0.72			0.46																-2.43	0.49	A
SCO1421	other	hypothetical protein SC6D7.18c.	hypothetical protein	No homologues		SEQ ID NO 4M	3	2	0.19	0.54	4.56		2	37.9		9.68	1	0.93	1.15	0.74	1.21		0.67	0.93	0.49	1.31	0	1.01	0.07	1.29	0.43	14.56			0.24	2.17	0.81	1.51	-0.91	0.28	G
SCO1423	other	putative glycosyl transferase.	Macromolecule metabolism	Polysaccharides - (cytoplasmic)	Ppm1	apolipoprotein n-acyltransferase Lnt/dolichol-phosphate-mannosyl transferase Dpm1	3	1	0.09	0.7			2.72			17.55		1	1.08		1.44			1.19			0.27	1.17			0.02	1.29					0.82	6.71			
SCO1425	other	putative AsnC-family transcriptional regulatory	Defined family regulators	AsnC	lrp	leucine-responsive regulatory protein	2	1	0.14	0.7	2			7.88			1	1.22		1.51			1.91		0.69	104.19			0.25	3.17					0.2	14.73			1.37	-0.09	B
SCO1438	hisG	ATP phosphoribosyltransferase (EC 2.4.2.17)  (frag	amino acid biosynthesis	Histidine			8	4	0.37		2.13	4	4	26.67	22.46	18.25	1	0.62	0.59	1.1	0.52	0.82	1.59	0.8	0.13	3.48	0.64	1.5	0.01	1.52	0.35	1.81	0	1.14	0.62	31.93	0	1.16	-1.07	-1.11	G
SCO1439	hisE	phosphoribosyl-ATP pyrophosphatase	amino acid biosynthesis	Histidine		phosphoribosyl-ATP pyrophosphohydrolase	1	1	0.13	0.78	3.4		1.4	25.56		25.56	1	1.03	0.79	0.93	0.68		0.57	0.39	0.68	1.23	0.07	1.45	0.56	1.56	0.02	1.22			0.09	2.06	0.05	2.75	-2.16	0.51	G
SCO1440	ribH	"6,7-dimethyl-8-ribityllumazine synthase"	"Biosynthesis of cofactors, carriers"	Riboflavin	ribH	"riboflavin synthase, beta subunit"	1	1	0.1	0.69	2			16.15			1	1.29		0.94			1.18																-0.14	-0.05	G
SCO1441	ribAB	"3,4-dihydroxy-2-butanone 4-phosphate synthase"	"Biosynthesis of cofactors, carriers"	Riboflavin	ribA	"GTP cyclohydrolase II/3,4-dihydroxy-2-butanone-4-phosphate synthase"	2	2	0.05	0.8	4			9.79			1	1.15		1.5			0.59		0.06	1.19			0.74	2753.18									-0.99	1.17	A
SCO1450	other	putative uracyl permease	Cell process	Transport/binding proteins	uraA	uracil permease	1	1	0.04	0.73	2			5.86			1	0.81		1.02			2.4																		
SCO1454	other	putative amino oxidase	Cell process	Differentiation/sporulation	EC1.13.12.3	"amine oxidase, flavin-containing superfamily"	1	1	0.02	0.83			2			9.38		1	0.66		0.27			0.22																	
SCO1461	guaB2	putative inosine monophosphate dehydrogenase	Nucleotide biosynthesis	Purine ribonucleotide biosynthesis		IMP dehydrogenase family protein	1	1	0.02	0.85		2.02			33.54			1		0.88		0.91		0.93																	
SCO1463	other	putative transcriptional regulator	Defined family regulators	DeoR		"transcriptional regulator, putative"				0.67	3.22			18.33			1	1.12		1.47			1.89		0.68	13.71			0.63	200.58					0.14	5.85					
SCO1464	rpe	ribulose-phosphate 3-epimerase	Degradation of small molecules	Carbon compounds	rpe	ribulose-phosphate 3-epimerase	1	1	0.06	0.71	2			10.09			1	1.54		1.87			2.81																2.5	-0.06	G
SCO1472	other	conserved hypothetical Sun-family protein  SCL6.29	hypothetical protein	Conserved in organism other than Escherichia coli		"Sun protein, putative"	7	1	0.16	0.68		2	2.29		42.32	22.11		1	1.15	0.75	1.35	0.26		0.69			0.23	1.29	0	1.09	0.05	1.35	0.01	1.85			0.2	1.79			
SCO1473	fmt	methionyl-tRNA formyltransferase	Macromolecule metabolism	Amino acyl tRNA syn; tRNA modific'n	fmt	methionyl-tRNA formyltransferase	2	2	0.08	0.77	5.05			20			1	0.99		0.82			0.71		0.95	1.4			0.13	1.39					0.44	34.68			-1.41	0.13	G
SCO1476	metK	S-adenosylmethionine synthetase	Central intermediary metabolisms	S-adenosyl methionine	metK	S-adenosylmethionine synthetase	27	12	1.04	0.86	18.61	12.08	13.45	50.25	64.18	36.82	1	1.04	1.11	1.59	1.16	1.54	1.37	1.83	0.72	1.27	0.58	1.25	0	1.25	0.24	1.19	0.12	1.65	0.01	1.27	0	1.26	0.73	-0.11	G
SCO1477	other	"putative flavoprotein homologue (partial) ""putativ"	Not classified (included putative assignments)	Not classified (included putative assignments)			2	2	0.05		4.2			33.96			1	1.05		1.71			2.17		0.75	4.32			0.22	3.25					0.05	2.18			1.71	-0.22	G
SCO1478	other	putative DNA-directed RNA polymerase omega  chain	Macromolecule metabolism	"RNA synthesis, modification, DNA transcript'n"	rpoZ	"DNA-directed RNA polymerase, omega subunit"	4	3	1.31	0.79	6			46.67			1	0.79		0.96			1.11		0.15	1.44			0.37	1.66					0.88	4.98			-0.45	-0.4	G
SCO1479	other	putative guanylate kinase	Central intermediary metabolisms	Nucleotide interconversions	gmk	guanylate kinase	1	1	0.06	0.64	2.08			26.9			1	0.82		0.64			0.45		0.18	2.07			0.01	1.07					0.26	84.11			-2.74	0.19	A
SCO1480	other	conserved hypothetical protein	hypothetical protein	Conserved in organism other than Escherichia coli	mihF	mIHF	32	7	5.61	0.62	7.58	11.98	10.66	55.14	81.31	79.44	1	1.68	1.99	2.36	2.54	3.89	3.72	3.11	0	1.31	0.02	1.15	0	1.13	0	1.15	0	1.52	0	1.47	0	1.24	3.35	-0.01	G
SCO1481	pyrF	orotidine 5'-phosphate decarboxylase	Nucleotide biosynthesis	Pyrimidine ribonucleotide biosynthesis	pyrF	orotidine 5`-phosphate decarboxylase	1	1	0.05	0.75		2			4.68			1		1.1		1.19		1.11																	
SCO1483	pyrA	carbamoylphosphate synthetase large chain	Nucleotide biosynthesis	Pyrimidine ribonucleotide biosynthesis	carB	"carbamoyl-phosphate synthase, large subunit"	9	7	0.11	0.86	12		3.89	10.62		22.23	1	0.54	0.39	0.46	0.38		0.44	0.37	0	1.21	0.23	1.87	0.17	1.28	0.39	2.78			0.03	2.09	0.24	2.15	-3.74	-0.7	F
SCO1484	pyrAA	"carbamoyl-phosphate synthase,  pyrimidine-specific"	Nucleotide biosynthesis	Pyrimidine ribonucleotide biosynthesis	carA	"carbamoyl-phosphate synthase, small subunit"	2	2	0.07	0.8	4.21			10.26			1	0.56		0.69			0.6		0.48	9.95			0.78	17.66					0.62	20.01			-2.23	-0.39	A
SCO1486	pyrC	dihydroorotase	Nucleotide biosynthesis	Pyrimidine ribonucleotide biosynthesis	pyrC	dihydroorotase	3	2	0.1	0.84	4		2.74	8.88		13.55	1	0.46	0.45	0.38	0.39		0.18	0.16	0.01	1.48	0.74	1.29	0.04	1.2	0.16	1.4			0	1.62	0.3	24.38	-5.24	0.25	F
SCO1487	pyrB	aspartate carbamoyltransferase	Nucleotide biosynthesis	Pyrimidine ribonucleotide biosynthesis	pyrB	aspartate carbamoyltransferase	1	1	0.03	0.86	2			11.35			1	1.31		0.54																					
SCO1488		pyrimidine operon regulatory protein					1	1	0.04	0.74			2			12.44		1	0.6		0.78			1.03			0.06	1.91			0.04	1.2					0.23	1.14			
SCO1489	bldD	putative DNA-binding protein	Other regulation	Other regulation		putative DNA binding protein	2	2	0.12	0.78		2	2		17.96	31.74		1	0.55	0.96	0.54	0.16		0.74													0.83	967834.78			
SCO1490	other	putative NusB-family protein	Macromolecule metabolism	"RNA synthesis, modification, DNA transcript'n"	nusB	N utilization substance protein B	1	1	0.06	0.72	4.12			22.54			1	0.94		0.93			0.61		0.76	1.77			0.94	1.47					0.38	4.58			-1.58	0.39	E
SCO1491	efp	elongation factor P	Macromolecule metabolism	Proteins - translation and modification	efp	translation elongation factor P	22	4	2.93	0.86		8	9.17		35.11	52.13		1	0.77	0.92	0.6	0.74		0.83			0	1.12	0.61	1.43	0	1.15	0.47	2.44			0.35	1.51			
SCO1494	aroB	3-dehydroquinate synthase	amino acid biosynthesis	Chorismate	aroB	3-dehydroquinate synthase	11	4	0.43	0.81	8.7		4	23.69		17.63	1	1.05	1.07	1.06	0.93		1	0.76	0.75	1.43	0.77	1.31	0.95	1.34	0.24	1.37			0.99	1.66	0.31	2.86	-0.68	0.17	G
SCO1495	aroK	shikimate kinase I	amino acid biosynthesis	Chorismate	aroK	shikimate kinase	1	1	0.06	0.61	2			16.37			1	0.92		0.89			0.9		0.76	12.46			0.5	1.57									-0.89	-0.1	G
SCO1496	aroF	chorismate synthase	amino acid biosynthesis	Chorismate	aroC	chorismate synthase	5	4	0.15	0.71	5.32	2	2.01	30.71	28.17	34.52	1	0.97	1.05	0.98	1.08	0.84	0.69	1.86	0.89	1.58	0.11	1.1	0.98	1.47	0.43	1.33			0.46	3.26	0.04	1.86	-0.45	0.11	G
SCO1501	alaS	alanine tRNA synthetase	Macromolecule metabolism	Amino acyl tRNA syn; tRNA modific'n	alaS	alanyl-tRNA synthetase	10	8	0.12	0.87	15.27	4	5.43	24.49	19.66	23.03	1	0.86	0.71	0.78	0.63	0.56	0.59	0.66	0.14	1.23	0.29	1.49	0.51	1.38	0.24	1.77	0.71	74.06	0.16	2.16	0.39	1.94	-2.07	-0.02	G
SCO1505	rspD	30S ribosomal protein S4	Ribosome	"Ribosomal proteins - synthesis, modification"	rpsD	ribosomal protein S4	57	9	4.75	0.89	15.34	20.66	17.28	45.59	63.73	67.65	1	0.97	0.52	0.82	0.52	1.19	0.55	0.99	0.78	1.27	0	1.19	0.02	1.14	0	1.23	0.16	1.34	0.01	1.6	0.82	1.19	-1.56	-0.35	E
SCO1507	other	putative integral membrane protein	Periplasmic/exported/lipoproteins	Gram +ve membrane		u0002b	1	1	0.07	0.81			2			20.42		1	1.65		3.61			1.18			0.28	20.27			0.09	10.17					0.79	354.63			
SCO1508	hisS	histidyl tRNA synthetase	Macromolecule metabolism	Amino acyl tRNA syn; tRNA modific'n	hisS	histidyl-tRNA synthetase	4	3	0.1	0.8	6.65	2	3.56	24.94	6.12	21.88	1	0.83	0.6	0.78	0.59	1.24	0.46	1.06	0.06	1.23	0.47	42.04	0.72	1.55	0.58	245.52			0.01	1.51	0.42	2.83	-1.57	-0.23	G
SCO1510	other	putative peptidyl-prolyl cis-trans isomerase	Macromolecule metabolism	Proteins - translation and modification	ppiB	"peptidyl-prolyl cis-trans isomerase, cyclophilin-type"				0.68			1.73			14.08		1	1.01		1.1			0.54			0.94	3.43			0.65	7.06					0.2	12.72			
SCO1511	other	"hypothetical protein (fragment) ""hypothetical prot"	hypothetical protein	Conserved in organism other than Escherichia coli			28	7	0.65		13.7	4.05	9.97	34.65	23.1	44.51	1	1.16	1.07	1.05	1	0.84	0.77	0.76	0.02	1.13	0.31	1.18	0	1.06	0.02	1.13	0.03	1.34	0.01	1.2	0	1.24	-0.9	0.47	G
SCO1514	apt	adenine phosphoribosiltransferase	Central intermediary metabolisms	Nucleotide interconversions	apt	adenine phosphoribosyltransferase	1	1	0.09	0.77	3.1			16.36			1	0.95		1.06			0.89		0.78	1.89			0.44	1.42									-0.67	0.13	G
SCO1515	secF	protein-export membrane protein	Cell process	Transport/binding proteins		protein-export membrane protein secf. {streptomyces	1	1	0.03	0.78	2.32			8.58			1	1.4		1.34			2.34		0.07	1.57			0.81	4.84					0.03	1.79			1.69	-0.32	B
SCO1516	secD	protein-export membrane protein	Cell process	Transport/binding proteins	secD	protein-export membrane protein SecD	2	1	0.05	0.8		1.42	3.75		12.46	6.49		1	1.19		1.46	2.57		1.98			0.18	1.34			0	1.2	0.19	5.97			0.26	3.63			
SCO1517	other	putative secreted protein	Periplasmic/exported/lipoproteins	Gram +ve exported/lipoprotein		"similar to unknown proteins, putative"	7	4	0.63	0.82	3.15	7.52	3.75	12.43	54.44	49.7	1	1.12	1.26	0.99	1.49	2.45	2.04	2.44	0.52	4.7	0.55	1.53	0.53	1.51	0.27	1.72	0.03	1.96	0.06	2.18	0.05	2.21	1.49	-0.65	B
SCO1522	other	conserved hypothetical protein SCL2.12c	hypothetical protein	Conserved in organism other than Escherichia coli		"amidotransferase, putative"				0.74		1.7			19.31			1		1.16		0.8		0.79					0.37	3.6			0.32	4.79			0.6	58.85			
SCO1523	other	conserved hypothetical protein SCL2.13c	hypothetical protein	Conserved in organism other than Escherichia coli		pyridoxine biosynthesis protein	45	10	3.49	0.88	19.43	9.33	13.15	53.47	48.84	40.92	1	0.79	0.8	0.66	0.65	0.51	0.43	0.48	0	1.15	0.89	1.13	0.05	1.2	0.12	1.3	0.19	2.02	0	1.53	0	1.26	-2.59	0.31	G
SCO1527	other	putative membrane transferase	Periplasmic/exported/lipoproteins	Gram +ve membrane	pgsA	CDP-diacylglycerol--glycerol-3-phosphate 3-phosphatidyltransferase	2	1	0.12	0.74	2	2		16.6	43.98		1	1.35		1.18		0.75	5.18	1.13					0.61	11.11									0.81	-0.95	C
SCO1531	thrS	threonine-tRNA synthetase	Macromolecule metabolism	Amino acyl tRNA syn; tRNA modific'n	thrS	threonyl-tRNA synthetase	5	4	0.07	0.83	4.3	4.09	4.01	20.97	22.49	9.73	1	0.98	0.93	0.89	0.78	0.51	0.82	0.58	0.8	1.21	0.69	1.4	0.44	1.31	0.13	1.41	0.08	2.12	0.36	1.66	0.06	1.74	-1.65	0.2	G
SCO1540	other	putative membrane protein	Periplasmic/exported/lipoproteins	Gram +ve membrane		conserved hypothetical protein	2	1	0.13	0.68		2	2		48.67	18		1	0.97	1.23	0.86	1.25		1.11			0.67	2.02			0.29	2.53					0.13	1.19			
SCO1548	other	hypothetical protein SCL11.04c	hypothetical protein	No homologues		conserved hypothetical protein	3	1	0.7	0.81	2		2	60.47		16.28	1	1.11	2.85	2.65	3.49		2.59	0.79					0.19	27.12					0.07	3.64			2.33	1	G
SCO1553	other	putative uroporphyrin-III methyltransferase	"Biosynthesis of cofactors, carriers"	"Heme, porphyrin"	cysG	uroporphyrinogen III methyltransferase	1	1	0.03	0.78		2.74			38.54			1		1.17		1.38		1.19					0.01	1.05			0.05	1.38			0.31	1.74			
SCO1554	other	putative  nicotinate-nucleotide-dimethylbenzimidaz	"Biosynthesis of cofactors, carriers"	Cobalamin		Phosphoribosyltransferase family	10	6	0.2	0.68	12	2.16	3.59	11.96	14.93	20.3	1	1.23	1.31	1.3	1.24	1.21	0.64	1.08	0.26	1.5	0.61	1.59	0.85	1.96	0.97	1.81	0.91	3.55	0.04	1.49	0.44	1.51	-0.26	0.83	G
SCO1557	other	putative lipoprotein	Periplasmic/exported/lipoproteins	Gram +ve exported/lipoprotein		outer membrane protein	2	2	0.09	0.83	4			12.73			1	0.23		0.69			0.66		0.02	1.84									0.38	36.22			-2.45	-1.31	G
SCO1565	other	putative glycerophosphoryl diester  phosphodiester	Periplasmic/exported/lipoproteins	Gram +ve exported/lipoprotein			2	1	0.05		4.38		2	17.86		22.7	1	2	1.62	1.28	1.35		1.89	1.2	0.34	5.43			0.09	1.73					0.55	15.43			1.02	0.33	C
SCO1570	argH	argininosuccinate lyase	amino acid biosynthesis	Arginine	argH	argininosuccinate lyase	2	2	0.05	0.84	2.41	2		13.68	26.95		1	1.87		3.47		1.77	1.81	1.35					0.12	2.48			0.92	229.86			0.59	247.34	2.08	1.41	G
SCO1582	other	ATP/GTP binding protein	Not classified (included putative assignments)	Not classified (included putative assignments)	tmrB	tunicamycin resistance protein. {bacillus	1	1	0.08	0.66	2.01			25.86			1	0.84		0.85			0.91		0.44	2.18			0.94	2.18					0.67	2.25			-0.96	-0.25	G
SCO1591	other	putative 3-hydroxyacyl-CoA dehydrogenase	Fatty acid and phosphatidic acid biosynthesis	Fatty acid and phosphatidic acid biosynth	fadB2	3-hydroxyacyl-CoA dehydrogenase family protein	1	1	0.04	0.76		1.54	2.05		23.76	25.41		1	0.84	0.96	0.69	0.76		0.7			0.11	1.27	0.12	1.07	0	1.16	0.08	1.43			0.02	1.3			
SCO1594	pheT	putative phenylalanyl-tRNA synthetase beta  chain	Macromolecule metabolism	Amino acyl tRNA syn; tRNA modific'n	pheT	"phenylalanyl-tRNA synthetase, beta subunit"	22	11	0.34	0.79	19.77	4	9.88	20.95	27.38	30	1	0.91	1.08	0.94	1.06	0.69	0.67	1.1	0.07	1.11	0.38	1.49	0.62	1.12	0.38	1.43	0.04	1.29	0.01	1.35	0.24	1.39	-0.95	0.29	G
SCO1595	pheS	putative phenylalanyl-tRNA synthetase alpha  chain	Macromolecule metabolism	Amino acyl tRNA syn; tRNA modific'n	pheS	"phenylalanyl-tRNA synthetase, alpha subunit"	9	5	0.36	0.81	8.86	2	2.01	27.35	28.15	11.26	1	1.01	1.03	0.89	1.12	0.6	0.66	0.52	0.97	1.39	0.61	1.21	0.05	1.13	0.26	1.35	0	1.22	0	1.27	0	1.33	-1.51	0.6	G
SCO1598	rplT	50S ribosomal protein L20	Ribosome	"Ribosomal proteins - synthesis, modification"	rplT	ribosomal protein L20	35	6	3.33	0.81	9.86	10.58	10.11	38.58	68.5	52.76	1	0.93	0.67	0.86	0.61	1.21	0.75	1.02	0.49	1.25	0.01	1.29	0.43	1.22	0	1.27	0.28	1.67	0.26	1.66	0.46	1.28	-1.1	-0.4	E
SCO1599	rpmI	50S ribosomal protein L35	Ribosome	"Ribosomal proteins - synthesis, modification"	rpmI	ribosomal protein L35	10	2	0.93	0.84	4		4	23.44		37.5	1	0.77	0.52	0.45	0.39		0.16	0.45			0	1.17			0	1.13					0	1.17	-4.41	0.47	F
SCO1600	infC	putative translation initiation factor IF-3	Macromolecule metabolism	Proteins - translation and modification	infC	translation initiation factor IF-3	20	5	0.91	0.65	10.3	4.66	3	47	48.39	49.31	1	0.78	0.72	0.55	0.53	0.48	0.37	0.57	0	1.12	0.01	1.06	0.01	1.29	0	1.13	0	1.2	0	1.48	0	1.16	-2.87	0.12	G
SCO1602	other	hypothetical protein SCI35.24c	hypothetical protein	No homologues		conserved hypothetical protein	2	1	0.11	0.68	2.3			28.4			1	1.21		1.15			0.53		0.55	17.79			0.56	2.25									-1.49	1.02	G
SCO1621	opuAA	glycine betaine transport ATP-binding protein	Cell process	Amino acids and amines	proV	glycine betaine/L-proline transport ATP binding subunit	3	3	0.08	0.72	5.7	2		10.99	18.13		1	0.59		0.46		0.25	0.25	0.47	0	1.21			0.12	1.41					0.01	2.05			-4.23	-0.09	G
SCO1622	other	putative 5'-3' exonuclease	Macromolecule metabolism	Degradation of DNA	polA	DNA-directed DNA polymerase I	3	2	0.12	0.71	4.22			23.26			1	1.43		1.26			0.78		0.24	2.15			0.6	1.99					0.63	7.1			-0.56	0.85	G
SCO1623	other	conserved hypothetical protein SCI41.06	hypothetical protein	Conserved in organism other than Escherichia coli		siderophore utilization protein				0.76	2			10			1	0.88		2.32			3.37		0.07	1.19			0.28	307.49					0.48	1930992.25					
SCO1626	other	putative cytochrome P450	"Energy metabolism, carbons"	Electron transport		"biotin biosynthesis; cytochrome p450-like enzyme, putative"	3	1	0.08	0.7	2	2	3.19	3.41	36.35	16.87	1	1	1.27	1.53	5.54	7.5	4518.71	3.78			0.2	1.46	0.16	3.87	0	1.59	0.13	182.92			0	1.57			
SCO1630	cvnA9	putative integral membrane protein	Periplasmic/exported/lipoproteins	Gram +ve membrane		"SEQ ID NO 21D, putative"	2	2	0.04	0.69		2	2		31.79	23.11		1	2.19	0.64	2.17	5.36		6.9			0.15	10.74			0.21	27.15					0.01	2.12			
SCO1633	other	putative secreted protein	Periplasmic/exported/lipoproteins	Gram +ve exported/lipoprotein		possible secreted protein	28	5	12.18	0.75	5.4	6.96	8.15	44.21	45.26	49.47	1	1.59	2.55	2.3	2.48	2.1	3.15	2.42	0.02	1.47	0.01	1.38	0	1.27	0.08	1.64	0.51	2.47	0	1.61	0.27	2.15	2.74	0.39	G
SCO1636	other	conserved hypothetical protein SCI41.19c	hypothetical protein	Conserved in organism other than Escherichia coli	1	possible DNA-binding protein	10	2	0.3	0.65		2	4.01		7.5	33.89		1	0.87	1.14	1.17	1.59		1.47			0.59	1.96	0.15	1.22	0.57	2.02	0	1.2			0.06	1.49			
SCO1638	fkbP	peptidyl-prolyl cis-trans isomerase	Macromolecule metabolism	Protein modification		"peptidyl-prolyl cis-trans isomerase, FKBP-type"	11	4	3.44	0.82	4	3.52	6	28.46	28.46	39.02	1	1.19	1.32	1.34	0.92	1.75	1.26	1.89	0.19	1.34	0.63	1.87	0.32	1.3	0.53	3.16	0.65	23.01	0.03	1.22	0.48	4.43	0.67	-0.06	B
SCO1639	other	putative secreted peptidyl-prolyl cis-trans  isome	Macromolecule metabolism	Protein modification		"fkbp-type peptidyl-prolyl cis-trans isomerase fkpa precursor, putative"	2	1	0.07	0.79	2		1.62	5.07		11.94	1	0.84	0.91	1.41	1.06		3.99	1.09	0.53	11.87	0.77	3.22	0.03	1.31	0.63	6.13			0.11	18.75	0.67	9.87	1.13	-1.18	G
SCO1640	other	conserved hypothetical protein SCI41.23c	hypothetical protein	Conserved in organism other than Escherichia coli		Putative proteasome component family	12	2	0.21	0.64	2.25	4.19	1.93	8.61	24.94	14.79	1	6.54	7.85	9.7	17.24	18.41	9.45	19.6			0.24	1.44	0	1.08	0	1.34	0	1.17			0	1.16	8.79	1.66	D
SCO1643	pcrA	20S proteasome alpha-subunit	Macromolecule metabolism	"Degradation of proteins, peptides, glycoproteins"	prcA	"proteasome, alpha subunit"	2	1	0.09	0.65	4.87		2.21	21.26		29.13	1	1.11	2.77	1.52	3.8		2.28	4.88	0.6	1.71	0.09	5.55	0.04	1.32	0.09	10.01			0	1.44	0.57	21328984441	3.16	0.12	G
SCO1644	prcB	20S proteasome beta-subunit precursor	Macromolecule metabolism	"Degradation of proteins, peptides, glycoproteins"	prcB	"proteasome, beta subunit"	7	3	0.34	0.66	7.47		2.04	23.49		23.13	1	0.84	1.08	1.26	1.53		2.01	1.05	0.5	1.81	0.23	3.37	0.22	2.02	0.21	13.28			0.12	2.55	0.62	56.04	0.72	-0.41	C
SCO1646	other	hypothetical protein	hypothetical protein	Conserved in organism other than Escherichia coli		hypothetical protein	4	2	0.72	0.49			4			48.61		1	1.64		2.09			2.05			0.02	1.48			0.03	1.86					0.16	2.91			
SCO1647	other	conserved hypothetical protein SCI41.30c	hypothetical protein	Conserved in organism other than Escherichia coli		B2126_C1_172				0.69	1.48			13.68			1	1.77		2.88			4.66		0.25	4.65			0.05	1.66					0.11	11.03					
SCO1648	arc	AAA ATPase	Cell process	Chaperones	cdc48d	cell division control protein Cdc48	21	10	0.42	0.66	10.68	10.06	13.45	20.24	29.08	20.07	1	1.75	2.81	3.05	3.11	4.78	7.99	5.35	0	1.32	0	1.36	0	1.35	0	1.43	0.02	2.22	0	1.39	0	1.67	4.77	-0.36	C
SCO1651	other	conserved hypothetical protein SCI41.34c	hypothetical protein	Conserved in organism other than Escherichia coli		conserved hypothetical protein	6	3	0.27	0.78	6		3.3	30.67		24	1	1.1	1.08	0.83	1.22		0.88	1.54	0.66	1.67	0.81	1.99	0.24	1.7	0.1	1.23			0.51	1.71	0.47	50.11	-0.22	-0.01	E
SCO1655	other	putative lipoprotein oligopeptide binding  protein	Cell process	Transport/binding proteins		"oligopeptide ABC transporter, periplasmic oligopeptide-binding protein, putative"	8	6	0.2	0.79	10.31	3.02	2.74	26.59	11.8	20.41	1	0.99	1.02	0.9	0.99	0.69	0.92	0.72	0.95	1.31	0.47	1.08	0.34	1.23	0.9	1.15	0.07	1.5	0.79	1.96	0	1.22	-1.06	0.15	E
SCO1657	other	putative methionine synthase RBS 1776722..1776726	amino acid biosynthesis	Methionine	metH	5-methyltetrahydrofolate-homocysteine methyltransferase	2	2	0.02	0.84	3.52		2.26	9.06		14.87	1	0.97	1.65	1.37	1.88		1.19	1.16	0.79	1.58	0.37	84.14	0.27	2.28	0.2	14.82			0.67	4.62	0.42	6.16	0.67	0.49	G
SCO1660	glpK	putative glycerol kinase	Degradation of small molecules	Carbon compounds	glpK	glycerol kinase	4	3	0.11	0.89	7.7	2		17.77	22.46		1	1.04		0.95		0.56	1.17	0.56	0.87	1.78			0.75	1.98					0.35	1.5			-1.31	-0.01	G
SCO1661	other	putative glycerol-3-phosphate dehydrogenase	"Energy metabolism, carbons"	Aerobic respiration	glpD	glycerol-3-phosphate dehydrogenase	2	2	0.04	0.8	6.63			23.23			1	0.7		0.44			0.31		0	1.19			0.02	1.38					0	1.47			-4.01	0.04	F
SCO1663	other	putative cysteinyl-tRNA synthetase	Macromolecule metabolism	Amino acyl tRNA syn; tRNA modific'n	cysS	cysteinyl-tRNA synthetase	7	6	0.28	0.8	10.59		2	33.74		18.09	1	1.11	1.27	1	1.55		0.98	1.44	0.59	1.53	0.66	17.78	0.52	1.43	0.37	15.42			0.88	1.31	0.89	304355754.1	0.21	0.22	G
SCO1666	other	putative phosphatase	"Biosynthesis of cofactors, carriers"	Cobalamin		phosphoglycerate mutase family protein	1	1	0.06	0.69	2.19			10.09			1	0.87		1.27			1.31																0.27	-0.18	G
SCO1676	other	putative peptidase	Macromolecule metabolism	"Degradation of proteins, peptides, glycoproteins"		"aminoacylase-1, putative"	1	1	0.03	0.77	2.01			10.56			1	1.46		1.95			2.16						0.02	1.11					0.43	2673.71			2.02	0.23	G
SCO1700	other	putative membrane protein	Periplasmic/exported/lipoproteins	Gram +ve membrane		conserved hypothetical protein	14	1	5.66	0.74	2	2	2	19.23	53.85	19.23	1	1.66	5.55	3.74	7.76	7.61	20.66	10.29	0.25	14.85	0	1.32	0.19	4.6	0	1.38	0.04	3.63	0.14	5244.65	0	1.18	7.04	-0.53	C
SCO1705	other	putative alcohol dehydrogenase (zinc-binding)	"Energy metabolism, carbons"	Fermentation	adhC	"alcohol dehydrogenase, class III"	1	1	0.04	0.8	2			4.66			1	1.41		0.77			5.28																2.61	-1.87	G
SCO1758	other	putative GTP binding protein	Not classified (included putative assignments)	Not classified (included putative assignments)	b2511	GTP-binding protein	8	5	0.18	0.85	10.02			22.56			1	0.85		0.65			0.67		0.13	1.24			0.28	1.68					0.08	1.59			-1.9	-0.21	G
SCO1760	other	putative cytidylate kinase	Nucleotide biosynthesis	Pyrimidine ribonucleotide biosynthesis	cmk	cytidylate kinase	3	1	0.17	0.82	2			19.05			1	0.84		1.13			0.63						0.4	14.5									-1.35	0.48	G
SCO1768	other	putative pseudouridine synthase	Ribosome	Ribosomes - maturation and modification		probable pseudouridine synthase	1	1	0.02	0.81			2.04			22.1		1	0.74		0.92			0.81			0.68	1256.31			0.82	34.47					0.83	10720.2			
SCO1772	other	putative partitioning or sporulation protein	Cell process	Differentiation/sporulation		probable partitioning or sporulation protein	5	2	0.24	0.73	4.69		2	30		15.29	1	1.15	0.99	1.34	1.25		2.32	2.57	0.56	1.82	0.05	1.15	0.46	1.66	0.08	1.12			0.01	1.7	0	1.13	1.34	-0.77	G
SCO1773	other	putative L-alanine dehydrogenase	"Energy metabolism, carbons"	TCA cycle	ald	alanine dehydrogenase	24	9	1.28	0.82	15.86	5.39	11.44	38.54	29.38	33.69	1	0.99	0.86	0.92	0.66	0.6	0.42	0.65	0.83	1.14	0.13	1.19	0.28	1.13	0	1.26	0	1.25	0	1.34	0.01	1.35	-2.07	0.58	G
SCO1775	other	conserved hypothetical protein	hypothetical protein	Conserved in organism other than Escherichia coli		NUDIX domain protein	6	3	0.38	0.73	6.42	2	4	36.02	17.54	25.59	1	1.08	1.28	1.12	1.31	0.85	1.23	1.25	0.78	3.02	0.01	1.11	0.84	1.53	0.01	1.12	0.06	1.37	0.16	1.5	0.19	1.27	0.01	0.13	G
SCO1776	pyrG	putative CTP synthetase	Central intermediary metabolisms	Nucleotide interconversions	pyrG	CTP synthase	10	8	0.21	0.85	16.45	2.24	3.18	33.15	16.03	16.03	1	0.72	0.6	0.59	0.58	0.63	0.44	0.68	0.01	1.24	0.12	1.28	0.06	1.23	0.05	1.23	0.54	2.12	0	1.5	0.75	1.37	-2.47	-0.23	G
SCO1785	other	putative iron-siderophore uptake system  ATP-bindi	Cell process	Fe storage	fepC	"ferric vibriobactin ABC transporter, ATP-binding protein"	1	1	0.04	0.71	2.07			22.59			1	0.49																							
SCO1793	other	"hypothetical protein ""hypothetical protein (putati"	Periplasmic/exported/lipoproteins	Gram +ve exported/lipoprotein			7	6	0.43		8	6	1.96	25	47.31	27.31	1	0.85	0.71	1.05	0.68	0.95	1.02	0.88	0.34	1.79	0.83	19.87	0.14	1.38	0.76	14.23	0.51	1.61	0.97	6.91	0.89	2.15	-0.97	-0.41	A
SCO1794	other	conserved hypothetical protein	hypothetical protein	Conserved in organism other than Escherichia coli		conserved hypothetical protein TIGR00481	2	2	0.22	0.69	5.1			21.23			1	0.97		1.23			1.25		0.95	4.25			0.47	3.1					0.34	2.13			0.18	-0.05	G
SCO1796	other	putative secreted protein	Periplasmic/exported/lipoproteins	Gram +ve exported/lipoprotein		SPFH domain / Band 7 family protein	6	6	0.22	0.81	10		2.04	33.54		28.53	1	1.2	1.93	1.45	2.91		3.69	2.17	0.43	1.79	0.11	2.07	0.17	1.37	0.04	2.23			0.01	2.36	0.1	2.39	2.77	-0.31	G
SCO1798	other	putative ABC transporter ATP-binding subunit	Cell process	Transport/binding proteins	livG	"ABC transporter, ATP-binding protein"	1	1	0.04	0.77	2.04			12.45			1	1		0.43																					
SCO1806	other	putative ABC transporter ATP-binding protein	Cell process	Transport/binding proteins		"ABC transporter, ATP-binding protein"	2	2	0.03	0.74	4.04			13.7			1	1.32		0.93			1.1		0.75	27.86			0.12	1.68					0.88	500.43			-0.28	0.05	G
SCO1808	other	putative phosphoserine phosphatase	amino acid biosynthesis	Serine		probable phosphoserine phosphatase	2	1	0.07	0.67		2.02			32.44			1		1.09		0.67		0.66					0.6	1.85			0.74	86.19			0.52	10.33			
SCO1814	inhA	putative enoyl-(acyl-carrier-protein) reductase	Fatty acid and phosphatidic acid biosynthesis	Fatty acid and phosphatidic acid biosynth	fabI	enoyl-(acyl-carrier-protein) reductase	36	6	7.38	0.86	9.2	8.1	11.77	35.29	51.76	48.63	1	0.74	0.68	0.65	0.49	0.51	0.37	0.53	0.03	1.3	0	1.05	0.22	1.23	0	1.08	0	1.22	0	1.23	0	1.18	-2.9	0.14	G
SCO1815	fabG	probable 3-oxacyl-(acyl-carrier-protein)  reductas	Fatty acid and phosphatidic acid biosynthesis	Fatty acid and phosphatidic acid biosynth	fabG	3-oxoacyl-(acyl-carrier-protein) reductase	12	6	0.72	0.74	11.74	2.04	6.3	50	26.5	31.62	1	0.84	0.69	0.82	0.62	1.97	0.34	0.88	0.48	1.77	0.19	1.36	0.9	1.39	0.04	1.32	0.47	22924.54	0.07	3.29	0.87	1.98			
SCO1818	tyrS	tyrosyl-tRNA synthetase (EC 6.1.1.1)	Macromolecule metabolism	Amino acyl tRNA syn; tRNA modific'n	tyrS	tyrosyl-tRNA synthetase	9	5	0.28	0.79	4.19	5.1	4.97	16.82	32.94	25.12	1	1.04	1.13	1.07	1.14	0.97	0.75	1.29	0.71	1.52	0.56	1.42	0.61	1.11	0.42	1.32	0.49	1.27	0.47	3.94	0.1	1.31			
SCO1820		putative integral membrane protein					2	1	0.14	0.55			2.55			47.8		1	1.43		2.61			0.6			0.29	2.91			0.03	2.13					0.34	5.85			
SCO1831	other	putative oxidoreductase	Not classified (included putative assignments)	Not classified (included putative assignments)	oxrA	"oxidoreductase, short-chain dehydrogenase/reductase family"	2	2	0.09	0.68	4.52			28.69			1	1.21		0.53			0.24		0.56	18.76			0.05	2.19					0.05	3.77			-3.99	1.02	A
SCO1839	other	putative transcriptional regulator	Other regulation	Other regulation		conserved hypothetical protein	1	1	0.07	0.47		2			26.03			1		1.13		1.31		1.36																	
SCO1840	other	putative ABC transporter ATP binding protein.	Cell process	Transport/binding proteins		"ABC transporter, ATP-binding protein"	2	1	0.03	0.84			2			14.29		1	0.89		0.74			1.14			0	1.01			0.04	1.3					0.14	1.45			
SCO1844	other	putative aldolase	Degradation of small molecules	Carbon compounds		Class II Aldolase and Adducin N-terminal domain protein	1	1	0.06	0.66			2			17.08		1	1		1.7			0.68			1	3.55			0.02	1.37					0.19	2.31			
SCO1848	cobQ	cobyric acid synthase	"Biosynthesis of cofactors, carriers"	Cobalamin	cobQ	cobyric acid synthase CobQ	1	1	0.02	0.67	1.91		2	10.96		14.14	1	0.45	0.34	0.62	0.3		0.35	0.53	0.07	3.02			0.53	81.87					0.14	21.48			-3.9	-0.73	G
SCO1849	cobN	cobalamin biosynthesis protein.	"Biosynthesis of cofactors, carriers"	Cobalamin	cobN	cobalamin biosynthesis protein N	15	12	0.17	0.73	23.02		4.61	29.09		25.8	1	1.03	0.58	0.9	0.49		0.44	0.43	0.84	1.32	0.04	1.67	0.32	1.31	0	1.48			0	1.55	0	1.62	-2.79	0.37	G
SCO1850	other	putative chelatase	Cell process	Other Transport/binding proteins	chlI	magnesium-chelatase subunit	4	4	0.06	0.62	9.1			26.19			1	1.06		0.71			0.49		0.8	1.7			0.23	2.07					0.12	2.87			-2.33	0.44	G
SCO1851	cobO	cob(I)alamin adenosyltransferase (EC 2.5.1.17)	"Biosynthesis of cofactors, carriers"	Cobalamin	cobA	cob(I)alamin adenosyltransferase	8	2	0.48	0.68	2	2	2.96	9.05	25.13	24.12	1	0.86	0.63	0.57	0.52	0.42	0.42	0.6	0.31	1.47	0.11	1.62	0	1.24	0.06	1.7	0.01	1.55	0.08	3	0.01	1.26	-2.85	-0.02	G
SCO1855	other	putative precorrin-4 C11-methyltransferase	"Biosynthesis of cofactors, carriers"	Cobalamin	cobM	precorrin-4 C11-methyltransferase				0.67	3.4			16.37			1	1.13		1			0.52		0.5	4.55			0.83	7.43											
SCO1857	other	putative bifunctional protein (CbiGH)	"Biosynthesis of cofactors, carriers"	Cobalamin	cbiH	precorrin-3 methylase/precorrin-8X methylmutase	2	2	0.05	0.62	5.53			13.72			1	0.93		0.85			0.89		0.71	6.08			0.28	1.8					0.87	982.78			-0.97	-0.14	G
SCO1858	other	conserved hypothetical protein	hypothetical protein	Conserved in organism other than Escherichia coli	nirR	unknown conserved protein	6	6	0.25	0.66	15.75			41.31			1	1.15		0.75			0.31		0.34	1.36			0	1.25					0	1.61			-3.09	1.08	G
SCO1860	other	putative secreted protein	Periplasmic/exported/lipoproteins	Gram +ve exported/lipoprotein		putative ATP/GTP binding protein	6	2	0.25	0.7	3.72		3.93	22.69		31.94	1	0.47	1.44	0.63	12.25		9.25	4.12	0.46	4220.29	0	1.62	0.76	14602.29	0	2.14			0.01	2.22	0	1.55	4.67	-2.12	G
SCO1864	other	putative acetyltransferase	Cell process	Osmotic adaptation	ectA	"L-2,4-diaminobutyric acid acetyltransferase"	5	3	0.42	0.5	6.29		2.23	35.29		31.18	1	0.72	0.95	0.82	0.65		0.37	0.62	0.1	1.55	0.18	1.81	0.27	1.37	0.74	3.07			0.07	3.04	0.37	1.69	-2.4	0.52	G
SCO1865	other	putative aminotransferase	Cell process	Osmotic adaptation		diaminobutyrate-2-oxoglutarate transaminase	5	4	0.15	0.86	8.67	3.53	4.2	27.19	23.88	25.53	1	0.74	0.71	0.56	0.42	0.37	0.22	0.43	0.01	1.2	0.55	1.2	0.06	1.34	0	1.21	0.02	1.65	0	2.06	0	1.33	-3.74	0.53	G
SCO1866	other	putative condensing enzyme	Cell process	Osmotic adaptation	ectC	ectoine synthase	2	2	0.17	0.7	2	2		20.45	9.09		1	1.07		1.77		0.49	0.55	0.42	0.56	3.03			0.15	2.55					0.23	17.18			-1.58	1.43	E
SCO1867	other	putative hydroxylase	Not classified (included putative assignments)	Not classified (included putative assignments)		L-proline 4-hydroxylase	4	4	0.19	0.77	8			25.71			1	0.78		0.62			0.31		0.26	2.01			0.41	2.1					0.15	9.04			-3.52	0.52	G
SCO1870	other	hypothetical protein SCI39.17c	hypothetical protein	No homologues		conserved hypothetical protein	1	1	0.08	0.61	2			17.82			1	1.17		0.85			0.82		0.48	2.21			0.2	2.09					0.14	1.45					
SCO1871	other	putative aldehyde dehydrogenase	Not classified (included putative assignments)	Not classified (included putative assignments)		fatty aldehyde dehydrogenase	3	1	0.1	0.65	2		2.07	3.54		20.24	1	1.78	1.76	1.59	2.54		1.89	2.14	0.04	1.58	0.96	2.06	0.58	6.2	0.02	1.24			0.11	4	0.46	2.4	2.04	0.44	G
SCO1903		putative transport associated protein					7	5	0.29	0.82	10.84		5.7	32.33		20.55	1	0.97	0.81	1.4	0.89		1.53	0.98	0.68	1.19	0.17	1.84	0.02	1.33	0.71	9.81			0.13	1.77	0.97	13.27			
SCO1906	other	putative secreted protein	Periplasmic/exported/lipoproteins	Gram +ve exported/lipoprotein		Tat (twin-arginine translocation) pathway signal sequence domain protein	4	2	0.1	0.83	3.73	3.16	4.75	9.39	20.41	22.04	1	3.03	6.45	4.52	5.56	5.76	2.3	7.63	0.34	17.44	0	1.18	0	1.2	0	1.14	0.01	1.39	0.48	19.53	0	1.23	5.17	1.82	G
SCO1907	other	conserved hypothetical protein	hypothetical protein	Conserved in organism other than Escherichia coli		conserved hypothetical protein	2	2	0.07	0.74	5.05			11.58			1	1.49		2			2.06						0.17	2.75									1.97	0.33	G
SCO1916	other	putative transferase	Not classified (included putative assignments)	Not classified (included putative assignments)		probable transferase	12	6	0.76	0.85	6.43	3.69	9.35	21.28	29.18	34.65	1	1.22	1.06	1.36	1.06	1.56	1.27	1.47	0.25	1.5	0.11	1.19	0.52	1.47	0.11	1.19	0.65	3.77	0.24	1.69	0.28	1.43	0.44	-0.04	G
SCO1919	other	"conserved hypothetical protein ""hypothetical prote"	hypothetical protein	Conserved in organism other than Escherichia coli			1	1	0.19		3.4			21.82			1	0.76		0.76			0.94																-1.07	-0.51	G
SCO1920	other	conserved hypothetical protein	hypothetical protein	Conserved in organism other than Escherichia coli	nifU	NifU family protein	2	1	0.16	0.74	2.26			35.26			1	0.99		0.73			0.65		0.95	1.71			0.19	1.78					0.2	2.67			-1.76	0.09	G
SCO1921	other	putative aminotransferase	Central intermediary metabolisms	Incorporation metal ions		probable cysteine desulfurase	7	5	0.28	0.81	9.46		4.01	21.77		10.29	1	0.89	0.72	0.9	0.62		0.92	0.84	0.43	1.42	0.23	1.57	0.93	1.69	0.18	1.9			0.81	2.1	0.9	3.29	-1.32	-0.39	E
SCO1922	other	putative ABC transporter ATP-binding subunit	Cell process	Transport/binding proteins		"ABC transporter, ATP-binding protein"	25	9	1.75	0.86	14.11	8.16	9.98	49.61	55.12	51.97	1	0.75	0.59	0.57	0.51	0.56	0.42	0.55	0	1.18	0	1.12	0	1.16	0	1.13	0.44	2.32	0	1.26	0.07	1.4	-2.81	-0.14	A
SCO1924	other	conserved hypothetical protein	hypothetical protein	Conserved in organism other than Escherichia coli		Uncharacterized protein family (UPF0051) family	16	8	0.83	0.84	20.35	3.47	6.24	42.64	14.72	14.72	1	0.83	0.65	0.76	0.65	0.7	0.6	0.52	0.06	1.22	0.04	1.27	0.43	1.24	0.03	1.24	0.65	2.64	0.02	1.5	0.04	1.57	-2.11	-0.05	G
SCO1925	other	conserved hypothetical protein	hypothetical protein	Conserved in organism other than Escherichia coli		Uncharacterized protein family (UPF0051) family	24	10	0.77	0.88	20.07	5.22	6.33	34.88	20.3	24.95	1	0.85	0.65	0.7	0.58	0.47	0.62	0.48	0.12	1.22	0	1.12	0.09	1.27	0	1.16	0.09	2.31	0	1.31	0	1.43	-2.49	-0.07	G
SCO1935	tktA1	transketolase A	Central intermediary metabolisms	"Non-oxidative branch, pentose pwy"	tkt	transketolase	58	20	2.07	0.8	32.8	12.74	23.35	45.61	35.83	34.68	1	1.29	1.26	1.29	1.22	1.75	1.17	1.42	0	1.09	0.73	1.13	0.99	1.1	0.43	1.16	0.25	1.73	0.12	1.22	0.48	1.31	0.57	0.2	G
SCO1936	tal2	putative transaldolase	Central intermediary metabolisms	"Non-oxidative branch, pentose pwy"	tal	transaldolase	54	14	3.47	0.83	23.07	20	21.45	54.03	65.05	61.56	1	1.1	1.07	1.05	0.98	0.84	1.08	0.86	0.09	1.12	0.5	1.08	0.41	1.12	0	1.08	0.07	1.34	0.51	1.28	0	1.15	-0.59	0.12	G
SCO1937	zwf2	putative glucose-6-phosphate 1-dehydrogenase	"Energy metabolism, carbons"	"Oxidative branch, pentose pwy"	zwf	glucose-6-phosphate 1-dehydrogenase	3	3	0.06	0.78		4.37	2.49		32.94	14.6		1	1.09	0.98	1.31	0.94		1.29			0.25	1.57	0.84	1.35	0.21	3.32	0.71	1.89			0.06	1.3			
SCO1939	other	putative 6-phosphogluconolactonase	"Energy metabolism, carbons"	"Oxidative branch, pentose pwy"	pgl	6-phosphogluconolactonase	2	2	0.11	0.71	4.24			13.41			1	1.96		0.86			0.99		0.27	45.5			0.42	3333.04					0.98	124.87			-0.42	0.43	G
SCO1942	pgi2	glucose-6-phosphate isomerase	"Energy metabolism, carbons"	Glycolysis		Phosphoglucose isomerase	10	6	0.26	0.76	11.75	2	4.04	22.69	15.43	22.5	1	1.42	1.35	2.32	1.25	1.24	1.95	1.59	0.19	2.19	0.76	1.49	0.01	1.39	0.48	1.55	0.03	1.13	0.08	2.24	0.38	1.31	1.13	0.25	G
SCO1945	tpiA	triosephosphate isomerase	"Energy metabolism, carbons"	Glycolysis	tpiA	triosephosphate isomerase	20	7	1.38	0.9	10	6.22	9.71	34.5	45.74	33.33	1	1.17	1.01	0.99	0.87	0.75	0.72	0.98	0.03	1.15	0.02	1.13	0.06	1.19	0	1.13	0.05	1.57	0.06	1.41	0.23	1.34	-0.98	0.32	G
SCO1946	pgk	phosphoglycerate kinase	"Energy metabolism, carbons"	Glycolysis	pgk	phosphoglycerate kinase	17	6	0.66	0.81	16.01	3.44	6.09	45.41	33	26.55	1	1.17	0.83	1.03	0.77	0.65	0.75	0.59	0.11	1.22	0.02	1.32	0.19	1.21	0	1.27	0.41	5	0.45	2.22	0.02	1.79	-1.49	0.34	G
SCO1947	gap1	glyceraldehyde-3-phosphate dehydrogenase	"Energy metabolism, carbons"	Glycolysis	gap	"glyceraldehyde-3-phosphate dehydrogenase, type I"	145	19	95.9	0.88	27.75	30.3	33.28	48.51	56.55	49.4	1	1.06	0.99	0.94	0.84	1.31	0.51	1.12	0.24	1.1	0.1	1.09	0.02	1.1	0	1.09	0.21	1.41	0	1.27	0.57	1.21	-0.88	0.38	G
SCO1950	other	hypothetical protein	hypothetical protein	Conserved in organism other than Escherichia coli		"Uncharacterized BCR, COG1481"	1	1	0.02	0.75	2.01			7.93			1	0.94		1.54			1.21		0.79	2.53			0.52	16.32					0.8	16.09			0.37	0.21	G
SCO1952	other	conserved hypothetical protein	hypothetical protein	Conserved in organism other than Escherichia coli		Uncharacterised P-loop ATPase protein family (UPF0042) superfamily	4	4	0.12	0.7	6		4.62	19.23		26.04	1	0.93	0.99	1.16	1.07		0.8	0.92	0.43	1.39	0.36	1.18	0.14	1.49	0.26	1.32			0.11	1.44	0.96	1.79	-0.69	0.28	G
SCO1953	uvrC	ABC excision nuclease subunit C	Macromolecule metabolism	Degradation of DNA	uvrC	"excinuclease ABC, C subunit"				0.74			1.52			17.31		1	1.8		1.6			0.21			0.03	1.58			0.3	3.04					0.23	2063.97			
SCO1958	uvrA	ABC excision nuclease subunit A	Macromolecule metabolism	"DNA - replication, repair, restr./modific'n"	uvrA	"excinuclease ABC, A subunit"	2	2	0.02	0.83	3.52	2.01		4.54	12.43		1	0.75		0.63		0.51	0.66	0.53	0.36	9.55			0.54	2.92					0.65	4392.49			-2.38	-0.29	A
SCO1959	other	hypothetical protein	hypothetical protein	No homologues		conserved hypothetical protein	4	3	0.23	0.58	4.01		2.01	24.12		24.56	1	1.02	1.36	1.32	1.32		0.74	1.14					0.06	1.4									-0.24	0.67	G
SCO1960	other	putative hydrolase	Not classified (included putative assignments)	Not classified (included putative assignments)		probable hydrolase	3	1	0.29	0.67		2			42.2			1		0.98		0.49		0.45					0.74	1.19			0.01	1.38			0.08	2.78			
SCO1963	other	putative integral membrane export protein	Cell process	Transport/binding proteins		probable integral membrane export protein				0.72			1.73			13.81		1	1.22		1.03			0.61			0.37	2.1			0.69	1.32					0.61	34.85			
SCO1964	other	putative export associated protein	Cell process	Transport/binding proteins		probable export associated protein	2	2	0.05	0.67	2.02		2.01	15.2		39.2		1	1.24	2.92	1.57			1.74																	
SCO1965	other	putative export associated protein	Cell process	Transport/binding proteins		probable export associated protein	9	3	0.87	0.8	7.73		2.3	28.13		17.71	1	1.67	1.86	2.6	2.35		4.77	0.84	0.01	1.34	0	1.05	0.05	1.54	0	1.11			0	1.46	0	1.41	2.58	0.26	G
SCO1968	other	putative secreted hydrolase	Macromolecule metabolism	Phospholipids	glpQ	glycerophosphoryl diester phosphodiesterase	1	1	0.05	0.67	2			6.92			1	3.72		3.17																					
SCO1998	rpsA	30S ribosomal protein S1	Ribosome	"Ribosomal proteins - synthesis, modification"		ribosomal protein S1	184	23	65.34	0.84	38.93	48.3	36.95	52.19	67.53	53.78	1	0.81	0.68	0.77	0.61	0.81	0.64	0.66	0	1.15	0	1.1	0.49	1.15	0	1.11	0.98	1.35	0.01	1.41	0	1.12	-1.83	-0.21	E
SCO2003	polA	DNA polymerase I	Macromolecule metabolism	"DNA - replication, repair, restr./modific'n"		DNA polymerase I	7	4	0.09	0.79	8.5	4.02	2.63	18.63	16.54	15.44	1	0.82	0.67	0.84	0.83	0.7	0.98	0.89	0.17	1.37	0.07	1.24	0.88	1.53	0.86	1.3	0.75	4.03	0.94	2.01	0.7	1.61	-1.21	-0.47	G
SCO2008	other	putative branched chain amino acid binding  protei	Cell process	Amino acids and amines		probable periplasmic branched chain amino acid binding protein	84	25	7	0.83	42.67	23.43	22.31	59.81	37.08	39.47	1	2.06	2.64	2.66	4.49	8.99	15.98	7.42	0	1.31	0	1.1	0	1.12	0	1.25	0	1.32	0	1.47	0	1.26	6.04	-1.01	C
SCO2010	other	putative branched chain amino acid transport  perm	Cell process	Amino acids and amines		probable branched chain amino acid transport permease	1	1	0.04	0.8	2			8.39			1	1.37		1.84			11.85																5.28	-1.8	G
SCO2011	other	putative branched chain amino acid transport  ATP-	Cell process	Amino acids and amines	livG	"branched-chain amino acid ABC transporter, ATP-binding protein"	3	2	0.12	0.76	2.06	2.03	2.38	11.65	20.06	25.89	1	1.32	1.77	2.33	9.99	6.23	5.22	4.53	0.88	1012.1	0.17	1.62	0.02	1.54	0.09	11.19	0.44	10257628	0.48	3744.13	0.06	3.64	4.79	-0.2	G
SCO2012	other	putative branched chain amino acid transport  ATP-	Cell process	Amino acids and amines	livF	"branched-chain amino acid ABC transporter, ATP-binding protein"	2	1	0.09	0.85		2			24.37			1		1.5		3.39		3.48					0	1.11			0	1.2			0	1.21			
SCO2013	other	putative two-component system response  regulator	Two-component system	Response regulator		probable response regulator	7	4	0.36	0.76	6.54	4		27.52	23.85		1	1.02		0.84		0.34	0.74	0.3	0.96	2.88			0.31	1.52			0.02	1.9	0.37	2.3	0.01	1.51	-2.64	0.41	A
SCO2014	pyk1	pyruvate kinase	"Energy metabolism, carbons"	Glycolysis	pyk	pyruvate kinase	9	5	0.21	0.74	10.8	2.12	3.56	31.38	28.66	16.74	1	1.57	2.67	2.38	2.21	1.92	0.8	1.76	0.05	1.55	0.03	1.58	0.1	1.68	0.13	1.62	0.79	19.14	0.34	1.72	0.71	2.01	1.45	1.63	B
SCO2019	other	putative chorismate mutase	amino acid biosynthesis	Tyrosine		probable mutase	1	1	0.09	0.81	2			12.07			1	1.42		1.24			2.04		0.35	15.37			0.54	7.19					0.24	39.3			1.33	-0.26	G
SCO2025	gltD	putative glutamate synthase small subunit	amino acid biosynthesis	Glutamate		probable glutamate synthase small chain	4	2	0.09	0.84	4			20.94			1	1.19		1.11			0.65		0.34	1.57			0.7	1.61					0.01	1.27			-1.13	0.74	G
SCO2026	gltB	putative glutamate synthase large subunit	amino acid biosynthesis	Glutamate		glutamate synthase (NADPH) (EC 1.4.1.13) large chain SC3A3.04c precursor [similarity]	8	5	0.07	0.87	11.26		3.12	15.06		17.9	1	1.09	0.93	1.25	1.28		1	1.05	0.62	1.48	0.07	1.21	0.31	1.33	0.09	1.22			1	1.55	0.89	2.42	-0.17	0.18	G
SCO2034	other	putative prolipoprotein diacyleglyceryl  transfera	Macromolecule metabolism	Phospholipids		probable prolipoprotein diacyleglyceryl transferase	9	5	0.39	0.75	5.24	2.02	7.05	20.12	33.82	25.36	1	1	1.72	1.57	2.44	0.85	7.55	0.84			0	1.34	0.47	5.71	0	1.39	0.86	8196.91	0.18	1866.61	0.4	1.58			
SCO2037	trpB	tryptophan synthase beta subunit	amino acid biosynthesis	Tryptophan	trpB	"tryptophan synthase, beta subunit"	7	2	0.23	0.81	2.01	4		11.94	28.81		1	1.35		1.23		0.99	0.72	1.01	0.29	2.08			0.32	1.21			0.05	1.37			0.07	1.37	-0.41	0.75	G
SCO2039	trpC1	indoleglycerol phosphate synthase	amino acid biosynthesis	Tryptophan		Indole-3-glycerol phosphate synthase	1	1	0.04	0.8	2			8.18			1	0.87		0.72			0.81		0.92	1502322.63									0.28	3.5			-1.38	-0.27	G
SCO2043	trpE3	putative anthranilate synthase component I	amino acid biosynthesis	Tryptophan		probable anthranilate synthase component I	1	1	0.02	0.83	2.42			9.56			1	1.16		1.09			0.85		0.05	1.15			0.71	4.8					0.05	1.17			-0.65	0.39	G
SCO2045	other	conserved hypothetical protein	hypothetical protein	Conserved in organism other than Escherichia coli		conserved hypothetical protein	2	1	0.09	0.72			2.04			30.33		1	1.25		1.52			2.52			0.08	1.3			0.04	1.47					0	1.61			
SCO2050	hisA	phosphoribosylformimino-5-aminoimidazole  carboxam	amino acid biosynthesis	Histidine	hisA	phosphoribosylformimino-5-aminoimidazole carboxamide ribotide isomerase	6	4	0.36	0.79	7.25		2.6	30.42		30.42	1	1.28	1	1.37	0.86		1.14	1.37	0.06	1.3	0.11	1.48	0.31	1.17	0.02	1.28			0.45	1.62	0.92	11.79	-0.09	0.04	G
SCO2051	hisH	"hisH, amidotransferase"	amino acid biosynthesis	Histidine		amidotransferase hish				0.81	1.7			7.21				1		0.7																					
SCO2052	hisB	imidazoleglycerol-phosphate dehydratase	amino acid biosynthesis	Histidine	EC4.2.1.19	imidazoleglycerol-phosphate dehydratase	1	1	0.06	0.83	2			9.64			1	1.06		0.51			0.5																-2.69	0.05	G
SCO2065	other	conserved hypothetical protein	hypothetical protein	Conserved in organism other than Escherichia coli		conserved hypothetical protein	8	3	0.24	0.8	2.28	2.01	4	15.25	25.56	17.26	1	2.32	4.15	3.76	4.43	3.31	3.33	4.59	0.51	61632.55	0	1.19	0	1.16	0	1.1	0.14	1.76	0.53	25049934	0	1.32			
SCO2067	other	putative membrane protein	Periplasmic/exported/lipoproteins	Gram +ve membrane		conserved hypothetical protein	18	7	0.76	0.86	6.51	10	9.19	27.82	42.11	60.53	1	1.09	1.19	1.18	0.95	0.96	0.61	0.79	0.59	1.47	0.28	1.17	0.49	1.26	0.03	1.14	0.66	1.92	0	1.31	0.08	1.43	-0.9	0.72	G
SCO2068	other	"hypothetical protein ""putative secreted alkaline p"	Periplasmic/exported/lipoproteins	Gram +ve exported/lipoprotein			3	2	0.07		2		2	8.35		13.61	1	4.85	9.73	3.78	12.1		4.93	21.53			0.17	11.65			0.18	28.98			0.32	57733.93	0.03	2.51	7.21	1.52	G
SCO2069	other	conserved hypothetical protein	hypothetical protein	Conserved in organism other than Escherichia coli		conserved hypothetical protein	1	1	0.09	0.69	2.59			19.39			1	0.75		0.77			0.91		0.03	1.26			0.95	3.13					0.82	4.65			-1.13	-0.47	A
SCO2076	other	putative isoleucyl-tRNA synthetase	Macromolecule metabolism	Amino acyl tRNA syn; tRNA modific'n	ileS	isoleucyl-tRNA synthetase	4	2	0.05	0.85	5.78	2.56	3.21	19.01	14.42	11.46	1	1.08	0.68	0.95	0.7	0.91	0.92	1	0.48	1.27	0.07	1.7	0.12	1.18	0.05	1.54	0.57	2.22	0.7	1.59	0.69	1.51	-0.98	-0.32	G
SCO2077	other	hypothetical protein	hypothetical protein	No homologues		conserved hypothetical protein	10	4	0.41	0.67	8.62		4.3	29.65		37.44	1	0.83	0.94	0.94	0.8		0.75	0.41	0.08	1.23	0.3	1.27	0.16	1.19	0.7	1.29			0.02	1.27	0	1.42	-1.68	0.3	A
SCO2079	other	conserved hypothetical protein	hypothetical protein	Conserved in organism other than Escherichia coli		conserved hypothetical protein	1	1	0.05	0.38	5.78			24.41			1	0.81		1.44			1.63		0.73	310.23			0.29	4.15					0.3	3.47			0.82	-0.34	G
SCO2082	ftsZ	cell division protein	Cell process	Cell division	ftsZ	cell division protein FtsZ	16	9	0.87	0.76	12.37	6.01	2.21	35.09	28.32	12.53	1	0.91	0.87	0.99	0.87	0.78	0.92	0.81	0.46	1.3	0.05	1.04	0.61	1.42	0.47	1.78	0.66	2.43	0.5	1.33	0.82	3.03	-1.02	-0.05	G
SCO2084	murG	putative  UDP-N-acetylglucosamine-N-acetylmuramyl-	Periplasmic/exported/lipoproteins	"Gram +ve peptidoglycan, teichoic acid"	murG	UDP-N-acetylglucosamine--N-acetylmuramyl-(pentapeptide) pyrophosphoryl-undecaprenol N-acetylglucosamine transferase	8	4	0.3	0.7	6.04		3.55	17.86		31.04	1	1.22	1.38	0.98	1.56		1.51	1.61	0.22	1.5	0.25	1.32	0.6	3.26	0.22	1.66			0.32	3.81	0.11	1.48	0.78	-0.08	G
SCO2088	murF	putative UDP-N-acetylmuramoylalanyl-D-glutamyl-  2	Periplasmic/exported/lipoproteins	"Gram +ve peptidoglycan, teichoic acid"	murF	"UDP-N-acetylmuramoylalanyl-D-glutamyl-2,6-diaminopimelate--D-alanyl-D-alanyl ligase"	11	4	0.35	0.6	8		2	23.99		18.26	1	1.02	1.06	0.94	1.05		0.69	1.29	0.8	1.17	0.6	1.25	0.53	1.33	0.78	1.29			0.05	1.46	0.02	1.18	-0.69	0.24	E
SCO2089	murE	putative UDP-N-acetylmuramoylalanyl-D-glutamate-	Periplasmic/exported/lipoproteins	"Gram +ve peptidoglycan, teichoic acid"	murE	"UDP-N-acetylmuramoylalanyl-D-glutamate-2,6-diaminopimelate ligase"	10	5	0.27	0.78	12.06	2	2.68	32.02	31.23	20.16	1	0.92	0.87	0.74	0.67	0.46	0.38	0.54	0.45	1.3	0.28	1.15	0.13	1.34	0.16	1.72	0.03	1.7	0.02	1.97	0.03	1.57	-2.51	0.6	G
SCO2093	other	conserved hypothetical protein	hypothetical protein	Conserved in organism other than Escherichia coli		conserved hypothetical protein				0.77			1.8			26.35		1	0.95		0.77			0.75			0.77	1.57			0.15	1.47					0.08	1.38			
SCO2094	other	putative regulatory protein	Other regulation	Other regulation		probable regulatory protein	3	2	0.11	0.72	2.23	3.52		12.17	28.19		1	1.57		1.64		2.19	1.3	2.35	0.47	8.88			0.87	1.82			0.2	1.83	0.38	2.73	0.14	1.83	1.61	0.49	B
SCO2097	other	putative membrane protein	Periplasmic/exported/lipoproteins	Gram +ve membrane		probable membrane protein	2	1	0.13	0.51		1.52	2		23.7	14.81		1	0.67	0.75	0.89	0.38		0.65			0.01	1.28			0.03	1.09					0.1	1.74			
SCO2098	other	putative methyltransferase	Central intermediary metabolisms	S-adenosyl methionine		probable methyltransferase	2	2	0.09	0.73	2	2		16.97	43.91			1		0.93		0.81		0.83					0.28	1.23			0.18	1.57			0.48	2.6			
SCO2104	other	putative thiamin phosphate pyrophosphorylase	"Biosynthesis of cofactors, carriers"	Thiamin	thiE	thiamine-phosphate pyrophosphorylase	2	1	0.11	0.77	2			24.22			1	1.34		1.31			1.14		0.52	54.63			0.68	1.89					0.65	14.01			0.22	0.42	G
SCO2105	other	putative transcriptional regulatory protein  (frag	Other regulation	Other regulation			4	2	0.37		4			23.14			1	1.06		1.11			0.67		0.77	1.89			0.6	1.26					0.44	4.24			-1.14	0.61	G
SCO2110	pkaF	putative eukaryotic-type serine/threonine  protein	Protein kinases	Serine/threonine		serine/threonine protein kinase	1	1	0.02	0.71	1.4		2	16.34		22.34	1	1.46	0.93	1.12	2.35		3.42	2.19															2.15	-0.86	B
SCO2115	aroH	putative 2-dehydro-3-deoxyphosphoheptonate  aldola	amino acid biosynthesis	Chorismate		phospho-2-dehydro-3-deoxyheptonate aldolase	9	5	0.24	0.82	7.86	2	6.32	27.11	10	14.44	1	1.01	0.88	0.91	0.99	0.69	0.88	1.06	0.83	1.14	0.24	1.37	0.15	1.17	0.73	1.24			0.12	1.19	0.77	1.49	-0.9	-0.04	G
SCO2123	other	putative esterase/lipase	Not classified (included putative assignments)	Not classified (included putative assignments)		probable esterase/lipase	1	1	0.05	0.68	2			10.86			1	0.62		0.22			0.72																-3.23	-1.8	A
SCO2126	glk	glucokinase	Defined family regulators	ROK		glucokinase	5	2	0.2	0.8	3.85	2	2	29.02	37.85	14.2	1	1.07	0.94	0.96	0.66	0.45	1.17	0.69	0.12	1.18	0.75	4.66	0.05	1.11	0.01	1.21	0	1.29	0.37	3.81	0.13	1.86	-1.38	-0.11	G
SCO2127	other	hypothetical protein	hypothetical protein	Conserved in organism other than Escherichia coli		conserved hypothetical protein	1	1	0.06	0.72		2			20.42			1		1.64		0.54		0.54																	
SCO2129	other	conserved hypothetical protein	hypothetical protein	Conserved in organism other than Escherichia coli		conserved hypothetical protein				0.74	1.52			19.44			1	1.52		2.95			4.04																		
SCO2140	other	putative transcriptional regulator	Defined family regulators	AsnC		probable transcription regulator	1	1	0.17	0.8	2			15.05			1	1.01		1.29			1.25																0.27	0.04	G
SCO2147	trpD1	phosphoribosylanthranilate transferase	amino acid biosynthesis	Tryptophan	trpD	anthranilate phosphoribosyltransferase	1	1	0.03	0.74	2			3.67				1		1.5																					
SCO2148	qcrB	cytochrome B subunit	"Energy metabolism, carbons"	Electron transport		ubiquinol-cytochrome c reductase cytochrome b subunit. {streptomyces	1	1	0.03	0.81	2		1.71	1.47		9.54	1	0.75	1.08	0.34	1.16		0.36	1.47			0.06	1.5			0.01	1.25					0.47	13.36	-1.75	0	E
SCO2149	qcrA	Rieske iron-sulfur protein	"Energy metabolism, carbons"	Electron transport	qcrA	putative Rieske iron-sulphur reductase component	24	8	1.47	0.77	14.72	4.05	10.31	32.29	33.71	29.75	1	0.96	1.09	1.03	0.94	3.12	1.21	1.34	0.61	1.17	0.22	1.22	0.7	1.41	0.83	1.21	0.16	10.2	0.36	1.53	0.18	1.63			
SCO2150	qcrC	cytochrome C heme-binding subunit	"Energy metabolism, carbons"	Electron transport		probable diheme cytochrome qcrC precursor	2	2	0.1	0.64	4.85			12.64			1	0.76		0.84			1.95		0.06	1.36			0.2	1.25					0	1.2			0.48	-1.21	G
SCO2155	cox1	putative cytochrome c oxidase subunit I	"Energy metabolism, carbons"	Aerobic respiration	ctaD	cytochrome c oxidase polypeptide i	6	3	0.25	0.76	4.07	2	4.24	11.94	7.79	20.42	1	0.91	0.94	0.76	1.01	0.86	1.44	0.99	0.24	1.27	0.53	1.1	0.07	1.24	0.06	1.12	0.18	1.12	0.19	2.2	0.39	1.21	-0.51	-0.55	E
SCO2156	cox	putative cytochrome c oxidase subunit II	"Energy metabolism, carbons"	Aerobic respiration		"cytochrome c oxidase, subunit II, putative"	9	5	0.39	0.71	14.16	2.74	1.97	33.23	41.07	22.26	1	0.77	0.84	0.65	0.79	0.9	0.98	0.99	0.16	1.45	0.68	2.14	0.46	1.55	0.95	3.99	0.72	2.68	0.95	1.94	0.53	2.34	-1.05	-0.6	G
SCO2158	other	putative kinase	Other regulation	Other regulation		probable kinase	5	4	0.19	0.74	8.42		1.51	33.73		32.54	1	1.2	1.25	1.26	1.53		1.23	1.25	0.04	1.19	0.44	1.16	0.52	1.22	0	1.03			0.53	2.2	0.8	1.62			
SCO2161	other	conserved hypothetical protein	hypothetical protein	Conserved in organism other than Escherichia coli		"HesB-like domain, putative"	3	2	0.39	0.85	5.14		2	40.68		34.75	1	0.82	0.91	0.43	0.77		0.24	1.33	0.06	1.24	0.08	1.17	0	1.29	0.73	5.69			0	1.55	0.07	2.02	-2.51	0.34	A
SCO2162	other	"putative quinolinate synthetase (fragment) ""putati"	"Biosynthesis of cofactors, carriers"	Pyridine nucleotide			1	1	0.1		2			12.34			1	1.82		1.52			1.78																1.42	0.36	G
SCO2164	other	"putative integral membrane efflux protein ""putativ"	Cell process	Transport/binding proteins			4	4	0.06		7.28		2	16.81		15.37	1	1	1.61	1.08	1.72		2.35	1.2	1	8.58			0.88	3.95					0.23	4.9			1.21	-0.28	G
SCO2168	other	hypothetical protein	hypothetical protein	Conserved in organism other than Escherichia coli		conserved hypothetical protein	1	1	0.03	0.79	3.41		1.93	20.85		27.03	1	1.11	1.39	1.95	2.38		3.91	1.42	0.59	5.52	0.01	1.13	0.01	1.1	0.03	1.93			0.01	1.86	0.76	20.97	2.37	-0.36	G
SCO2169	other	putative integral membrane protein	Periplasmic/exported/lipoproteins	Gram +ve membrane		probable integral membrane protein	1	1	0.03	0.58	2		1.52	19.92		16.33	1	1.06	0.97	0.73	1.31		0.24	0.64	0.6	2.94	0.73	2.76	0.41	38.37	0.08	1.31			0.33	32225.4	0.08	1.93			
SCO2175	other	putative  nicotinate-nucleotide-dimethylbenzimidaz	"Biosynthesis of cofactors, carriers"	Cobalamin		"nicotinate-nucleotide--dimethylbenzimidazole phosphoribosyltransferase, putative"	3	2	0.12	0.62	4.24	1.7		14.29	27.17		1	0.95		1.24		1.61	0.47	1.8	0.8	1.62			0.11	1.4			0.04	1.56	0.01	1.66	0.07	2.32	-0.06	0.61	G
SCO2179	other	putative aminopeptidase	Macromolecule metabolism	"Degradation of proteins, peptides, glycoproteins"		probable aminopeptidase	38	16	1.42	0.79	33.06	11.84	10.93	58.99	43.13	47.78	1	0.88	1.09	0.93	1.3	1.15	1.17	0.94	0.02	1.11	0.01	1.16	0.37	1.12	0	1.18	0.18	1.5	0.05	1.17	0.79	1.54	-0.23	-0.09	E
SCO2180	pdhL	putative dihydrolipoamide dehydrogenase	"Energy metabolism, carbons"	Pyruvate dehydrogenase	lpdA	dihydrolipoamide dehydrogenase	55	21	2.69	0.8	30.82	11.88	29.33	43.62	44.44	54.32	1	0.86	0.87	0.82	0.95	2.14	0.6	1.13	0.01	1.12	0.86	1.18	0.26	1.09	0.24	1.17	0	1.67	0	1.23	0.04	1.3	-0.53	-0.05	A
SCO2181		putative dihydrolipoamide succinyltransferase					96	21	9.77	0.83	36.95	17.25	25.24	55.08	54.75	58.31	1	0.85	1.03	0.88	0.98	1.12	0.81	0.7	0.03	1.15	0	1.11	0.7	1.19	0	1.1	0.1	1.38	0.22	1.4	0	1.13			
SCO2183	aceE1	putative pyruvate dehydrogenase E1 component	"Energy metabolism, carbons"	Pyruvate dehydrogenase		probable pyruvate dehydrogenase E1 component	26	14	0.37	0.86	26.4	6.35	7.87	30.03	19.8	19.35	1	0.62	0.49	0.53	0.45	0.28	0.42	0.38	0	1.1	0.1	1.34	0.1	1.2	0.01	1.26	0	1.53	0	1.46	0	1.35	-3.7	-0.25	A
SCO2193	lipB	putative lipoate-protein ligase	"Biosynthesis of cofactors, carriers"	Lipoate			1	1	0.04		3.52			19.25			1	0.85		0.87			1.02		0.46	6.08			0.93	10.4					0.94	14.16			-0.71	-0.35	G
SCO2194	lipA	putative lipoic acid synthetase	"Biosynthesis of cofactors, carriers"	Lipoate	lipA	lipoic acid synthetase	1	1	0.03	0.83		2			16.09			1		1.09		0.95		0.94					0.41	1.46			0.81	2.06			0.72	1.99			
SCO2196	other	putative integral membrane protein	Periplasmic/exported/lipoproteins	Gram +ve membrane		probable integral membrane protein	1	1	0.03	0.7	2			12.39			1	0.78		0.95			1.16						0.68	115.15					0.76	120.25			-0.38	-0.47	G
SCO2198	glnA	glutamine synthetase I	amino acid biosynthesis	Glutamine	glnA	"glutamine synthetase, type I"	33	15	1.4	0.88	27.48	16.44	12.71	45.42	41.15	30.92	1	1.16	0.94	1.07	1.03	0.72	0.89	0.77	0.16	1.24	0	1.08	0.5	1.3	0.01	1.09	0	1.34	0.58	1.53	0	1.18	-0.9	0.29	G
SCO2241	other	probable glutamine synthetase (EC 6.3.1.2)	amino acid biosynthesis	Glutamine	glnA	"glutamine synthetase, type I"	3	2	0.09	0.86	4	3.15		9.05	20.53		1	2.38		2.3		2.02	1.37	1.87					0.77	1.32			0.42	1.66			0.32	1.82			
SCO2257	other	"probable ABC transporter, ATP-binding  component."	Cell process	Transport/binding proteins		oleandomycin resistance ATP-binding protein (oleC)	1	1	0.03	0.71	2			17.26			1	2.56		2.1																					
SCO2262	other	putative oxidoreductase	Not classified (included putative assignments)	Not classified (included putative assignments)		probable oxidoreductase [imported]	5	1	0.24	0.74	3.3	2		17.15	42.68		1	1.27		1.31		0.81	1.43	0.83	0.04	1.24			0.81	1.35			0.21	2.88	0.11	1.66	0.03	1.37	-0.2	0.27	G
SCO2285	other	putative oxidoreductase	Not classified (included putative assignments)	Not classified (included putative assignments)		probable oxidoreductase [imported]	1	1	0.04	0.62	2.92			25.07			1	1.23		1.5																					
SCO2286	other	putative alkaline phosphatase	Not classified (included putative assignments)	Not classified (included putative assignments)		probable alkaline phosphatase [imported]	3	2	0.07	0.78	2.35	2	2	6.27	13.44	19.35	1	1.4	2.52	1.33	2.29	3.37	1.39	5.88	0.44	4.52	0	1.07	0.39	1.18	0	1.16			0.66	16.15	0	1.54	2.68	0.24	C
SCO2300	other	conserved hypothetical protein SCC30.08c	hypothetical protein	Conserved in organism other than Escherichia coli		conserved hypothetical protein	4	4	0.17	0.82	8.66			30.1			1	0.88		0.84			0.57		0.24	1.31			0.79	1.68					0.01	1.38			-1.87	0.3	G
SCO2314	other	putative integral membrane protein	Periplasmic/exported/lipoproteins	Gram +ve membrane		conserved hypothetical protein	2	1	0.25	0.72	2		1.52	13.49		16.26	1	0.98	1.13	1.38	1.33		2.03	0.91	0.6	1.37	0.01	1.04	0.02	1.11	0.02	1.13			0.08	3.11	0.62	4.26	0.62	-0.24	B
SCO2321	other	putative secreted protein	Periplasmic/exported/lipoproteins	Gram +ve exported/lipoprotein		Prenyltransferase and squalene oxidase repeat domain protein	7	4	0.25	0.79	7.44		2	24.11		14.32	1	1.16	0.97	0.92	1.13		0.74	1.44	0.45	1.53	0.01	1.11	0.21	1.48	0.78	1.29			0.06	1.37	0.55	2.51	-0.5	0.17	G
SCO2322	other	putative secreted protein	Periplasmic/exported/lipoproteins	Gram +ve exported/lipoprotein		conserved hypothetical protein	1	1	0.05	0.7	2.01			17.27			1	0.7		0.76			0.58																-2.09	-0.04	G
SCO2346	other	putative hydrolase	Macromolecule metabolism	Glycoprotein		"hydrolase, CbbY/CbbZ/GpH/YieH family, putative"	1	1	0.06	0.73	2.05			14.93			1	1.27		2.27			1.85		0.26	3.74			0.43	387.94									1.84	0.45	B
SCO2362	other	hypothetical protein	hypothetical protein	No homologues		conserved hypothetical protein	1	1	0.02	0.75	2.04			8.82				1		1.11																					
SCO2363	other	putative ATP/GTP-binding protein	Not classified (included putative assignments)	Not classified (included putative assignments)		Z1166 gene product	2	2	0.06	0.63	4.55			15.46			1	0.76		1.72																					
SCO2367	other	conserved hypothetical protein	hypothetical protein	Conserved in organism other than Escherichia coli	terD-1	tellurium resistance protein TerD	1	1	0.08	0.65	3.09			36.13			1	1.6		1.34			1.84		0.07	1.99			0.78	519.8					0.09	3.04					
SCO2368	other	conserved hypothetical protein	hypothetical protein	Conserved in organism other than Escherichia coli	terD-1	tellurium resistance protein TerD	87	11	639.4	0.85	20.33	8.69	10.03	79.58	91.1	61.26	1	1.11	2.15	1.86	2.11	1.48	2.08	1.42	0.24	1.2	0	1.19	0	1.3	0	1.18	0.35	2	0.01	1.63	0.29	1.58	1.54	0.45	G
SCO2369	other	putative thiol-specific antioxidant protein	Not classified (included putative assignments)	Not classified (included putative assignments)	ahpC	"antioxidant, AhpC/Tsa family"	7	4	0.68	0.86	9.37	3.15	2	61.18	22.37	34.21	1	0.89	0.61	0.99	0.65	1.46	1.09	0.93	0.39	1.36	0.01	1.2	0.33	1.26	0.03	1.31	0.49	11.94	0.69	1.75	0.91	2.49	-0.71	-0.66	G
SCO2370	other	conserved hypothetical protein	hypothetical protein	Conserved in organism other than Escherichia coli		conserved hypothetical protein	2	1	0.16	0.57	2			27.04			1	1.23		1.33			1.59		0.76	704.77			0.62	4.58					0.4	73.17			0.86	-0.03	B
SCO2373	tcmA	"tetracenomycin C efflux protein ""tetracenomycin C"	Cell process	Transport/binding proteins			8	4	0.51		7.22		2.95	15.3		9.14	1	1.19	2.18	1.48	3.06		5.49	1.64	0.58	2.15	0	1.46	0.55	2.5	0	1.53			0.01	3.14	0.15	1.57	3.11	-0.45	G
SCO2377	other	putative aldo/keto reductase	Secondary metabolism	Secondary metabolism		aldo/keto reductase	1	1	0.03	0.74	2			9.47			1	1.06		1.93			1.3																0.86	0.51	G
SCO2387	fabD	malonyl CoA:acyl carrier protein  malonyltransfera	Fatty acid and phosphatidic acid biosynthesis	Fatty acid and phosphatidic acid biosynth		malonyl CoA:acyl carrier protein malonyltransferase	7	2	0.39	0.71	2.04	2	6.18	25	22.78	26.27	1	0.73	0.62	0.56	0.59	0.37	0.5	0.39	0.16	2.77	0.14	1.27	0.17	1.53	0.13	1.35	0	1.17	0.1	3.8	0	1.1	-3.07	-0.06	E
SCO2388	fabH	3-oxoacyl-[acyl-carrier-protein] synthase III	Fatty acid and phosphatidic acid biosynthesis	Fatty acid and phosphatidic acid biosynth	fabH	3-oxoacyl-(acyl-carrier-protein) synthase III	13	9	0.66	0.73	16.1	2.06	4	44.61	32.94	15.16	1	0.74	0.59	0.56	0.55	0.36	0.27	0.48	0.04	1.32	0.36	1.96	0.03	1.29	0.2	1.77	0.34	12.38	0	2.11	0.22	2.22	-3.45	0.31	G
SCO2389	acpP	acyl carrier protein	Fatty acid and phosphatidic acid biosynthesis	Fatty acid and phosphatidic acid biosynth		putative	6	3	1.51	0.84	3.44	6.32		46.34	50		1	1.32		1.54		3.33	0.92	3.25	0.03	1.26			0.42	1.47			0.07	2.75	0.93	16.23	0.06	2.59	1.81	0.46	B
SCO2390	fabF	3-oxoacyl-[acyl-carrier-protein] synthase II	Fatty acid and phosphatidic acid biosynthesis	Fatty acid and phosphatidic acid biosynth		putative	72	12	12.89	0.82	21.75	10.35	17.06	43.59	69.46	48.02	1	0.78	0.76	0.68	0.43	0.35	0.26	0.44	0	1.15	0.37	1.06	0.08	1.17	0	1.09	0.01	1.71	0	1.48	0	1.36	-3.49	0.62	E
SCO2440		putative transcriptional regulator					1	1	0.04	0.71	2			8.56			1	1.08		1.2			1.49																		
SCO2449	other	conserved hypothetical protein SCC24.20	hypothetical protein	Conserved in organism other than Escherichia coli		"ATPase, AAA family domain protein"	2	2	0.07	0.75	4			20.88			1	1.85		2.28			3.78		0.13	5			0.44	8.65					0.08	9.2			3.42	0	G
SCO2462	other	"putative sugar kinase (fragment) ""putative sugar k"	Macromolecule metabolism	Degradation of polysaccharides			2	1	0.09		2			10.17			1	0.99		1.03			1		0.95	2.42			0.83	5.92					1	2.08			-0.46	0.02	G
SCO2497	other	conserved hypothetical protein SCC82.03c	hypothetical protein	Conserved in organism other than Escherichia coli	NifR3/Smm1famil	NifR3/Smm1 family protein				0.78	1.53			7.88			1	0.95		1.59			0.83																		
SCO2504	glyS	glycyl-tRNA synthetase	Macromolecule metabolism	Amino acyl tRNA syn; tRNA modific'n	glyS	glycyl-tRNA synthetase	44	11	1.49	0.8	21.36	7.61	12	45.87	40	36.52	1	0.92	0.75	0.76	0.68	0.85	0.45	0.84	0.27	1.16	0.01	1.17	0	1.12	0	1.14	0.38	1.21	0	1.4	0.44	1.26	-1.78	0.16	E
SCO2517	other	putative two-component system response  regulator	Two-component system	Response regulator		nitrate/nitrite response regulator protein	7	4	0.43	0.67	6	2	3.3	27.31	41.85	28.19	1	0.92	2.11	1.94	3.1	2.21	13.89	4.4	0.72	2.29	0.47	12610.98	0.17	3.18	0.54	42759452	0.07	3.21	0	1.85	0.05	4.86	4.08	-1.5	C
SCO2519	other	putative integral membrane protein	Periplasmic/exported/lipoproteins	Gram +ve membrane		"similar to transport protein, putative"	18	8	0.52	0.77	14.22	2.03	9.07	27.17	19.22	26.16	1	1.25	2.61	6.39	3.56	4.69	12.69	3.88	0.46	1.93	0	1.61	0.02	3.59	0	1.73	0.04	3.08	0	2.18	0	1.36	5.19	-0.37	C
SCO2520	other	putative membrane protein	Periplasmic/exported/lipoproteins	Gram +ve membrane		conserved hypothetical protein	2	1	0.06	0.72		2			8.22			1		1.6		4		3.85					0.18	5.65			0.05	4.02			0.07	6.12			
SCO2532	other	PhoH-like protein	Central intermediary metabolisms	Phosphorus compounds	phoH	PhoH family protein	2	2	0.06	0.69	2.11	1.5	2.14	16.43	37.33	21.17	1	0.93	1.09	0.84	1.07	0.89	0.66	0.77	0.82	23.59	0.64	22.44	0.54	1.52	0.5	6.26	0.87	2.6	0.6	1392.02	0.53	2.02	-1.06	0.36	G
SCO2538	other	hypothetical protein SCC77.05.	hypothetical protein	No homologues		conserved hypothetical protein	1	1	0.09	0.64	2			17.42			1	1.58		1.64			1.66																1.31	0.4	G
SCO2539	other	Era-like GTP-binding protein.	Not classified (included putative assignments)	Not classified (included putative assignments)	era	GTP-binding protein Era	2	2	0.07	0.76		4.1			33.75			1		1.26		2.59		2.57					0.38	2.45			0.33	24.29			0.33	23.75			
SCO2548	other	putative Hit-family protein.	Central intermediary metabolisms	Nucleotide interconversions	hitA	hitA protein	8	4	1.64	0.71	6	2	2	44.44	39.32	41.88	1	1.19	1.25	1.51	0.94	4.68	1.39	1.13	0.24	1.42			0.26	1.61					0.11	1.58	0.97	5913664.93	1.08	-0.01	G
SCO2549	other	possible protease	Macromolecule metabolism	"Degradation of proteins, peptides, glycoproteins"	tri	tricorn protease homolog 1	5	4	0.05	0.8	6.52	4		21.65	34.68		1	1.51		2.29		2.2	4.07	2.06	0.03	1.4			0	1.18			0.17	1.97	0	1.51	0.28	2.1	2.66	-0.05	G
SCO2562	lepA	GTP-binding protein.	Macromolecule metabolism	Proteins - translation and modification	lepA	GTP-binding protein LepA	3	3	0.05	0.83	4.02	2.02	1.97	9	19.94	13.99	1	1.17	1.09	1.04	1.03	0.42	0.62	0.74	0.21	1.43	0.22	1.15	0.39	1.4	0.26	1.31	0.19	56.35	0.5	11.76	0.01	1.31	-1.48	0.73	G
SCO2563	rspT	30s ribosomal protein S20.	Ribosome	"Ribosomal proteins - synthesis, modification"	rpsT	ribosomal protein S20	3	1	0.16	0.84			2.01			31.82		1	0.76		0.68			0.34			0.02	1.25			0	1.2					0	1.53			
SCO2571	leuS	leucyl-tRNA synthetase.	Macromolecule metabolism	Amino acyl tRNA syn; tRNA modific'n	leuS	leucyl-tRNA synthetase	20	10	0.26	0.85	19.4	3.22	8.3	25.88	21.95	21.95	1	0.87	0.77	0.72	0.57	0.38	0.51	0.56	0.08	1.16	0.09	1.16	0.01	1.16	0	1.24	0.13	3.38	0	1.41	0	1.3	-2.57	0.18	G
SCO2577	other	conserved hypothetical protein	hypothetical protein	Conserved in organism other than Escherichia coli		IojAP-related protein	8	2	0.69	0.84	4.96		2.03	26.35		31.76	1	0.9	0.8	0.76	0.63		0.62	0.75	0.29	1.27	0	1.06	0.03	1.15	0.01	1.25			0.04	1.55	0.25	1.45			
SCO2578	other	putative membrane protein.	Periplasmic/exported/lipoproteins	Gram +ve membrane		Cell envelope-related transcriptional attenuator domain family	1	1	0.02	0.81	2			6.25			1	1.63		1.61			1.11																0.51	0.86	G
SCO2582	other	conserved hypothetical protein SCC123.20.	hypothetical protein	Conserved in organism other than Escherichia coli		conserved hypothetical protein	2	2	0.05	0.69	5.4			8.21			1	1.02		3.08			6.99		0.96	4.54			0.15	7.81					0.19	70.51			4.74	-0.88	D
SCO2585	proA	gamma-glutamyl phosphate reductase.	amino acid biosynthesis	Proline	proA	gamma-glutamyl phosphate reductase	3	1	0.09	0.8	2			7.94			1	0.99		1.18			0.89						0.48	8.94									-0.53	0.29	G
SCO2589	other	putative glycosyl transferase	Not classified (included putative assignments)	Not classified (included putative assignments)	tagF	glycosyl transferase domain protein	2	2	0.02	0.72	5.59			15.07			1	1		0.76			0.55		0.99	1.9			0.47	2.82					0.25	5.1			-2.02	0.34	A
SCO2590	other	"putative glycosyltransferase ""putative glycosyl tr"	Periplasmic/exported/lipoproteins	"Gram +ve peptidoglycan, teichoic acid"									1.49			14.95		1	0.76		0.83			1.14			0.03	1.22			0.4	2.18					0.61	2.62			
SCO2592	other	putative transferase	hypothetical protein	Conserved in organism other than Escherichia coli	cpsY	cpsY protein	24	11	0.3	0.75	21.63	6.16	10.9	27.81	26.86	23.04	1	0.83	0.49	0.65	0.52	0.75	0.51	0.81	0.02	1.17	0	1.28	0.09	1.32	0	1.28	0.68	1.65	0	1.44	0.87	1.22	-2.2	-0.46	G
SCO2593	other	hypothetical protein SCC88.04c	hypothetical protein	No homologues		conserved hypothetical protein	4	3	0.11	0.65	4	2		12.46	5.17		1	0.97		0.87		0.87	1.6	0.91	0.86	4.59			0.68	2.69									-0.49	-0.55	E
SCO2594	other	conserved hypothetical protein SCC88.05c	hypothetical protein	Conserved in organism other than Escherichia coli	cpsY	cpsY protein	4	4	0.06	0.65	6.57		4	17.94		24.09	1	0.87	0.81	0.92	0.8		0.63	0.96	0.4	1.46	0.7	1.97	0.85	1.94	0.72	2.27			0.2	2.22	0.84	6.4	-1.37	0.05	G
SCO2596	rpmA	50S ribosomal protein L27	Ribosome	"Ribosomal proteins - synthesis, modification"	rpmA	ribosomal protein L27	44	5	41.62	0.73	11.26	6.27	8.35	69.05	78.57	78.57	1	0.5	0.45	0.45	0.42	0.58	0.32	0.58	0	1.21	0.25	1.2	0.22	1.18	0.07	1.21	0.11	1.19	0	1.61	0.11	1.19	-3.37	-0.56	G
SCO2597	rplU	ribosomal protein L21	Ribosome	"Ribosomal proteins - synthesis, modification"	rplU	ribosomal protein L21	21	7	3.33	0.71	10.26	8.02	6.41	60.38	40.57	35.85	1	0.86	0.76	0.76	0.68	0.83	0.46	0.82	0.15	1.23	0.01	1.1	0.16	1.2	0	1.13	0.9	1.77	0.07	2.34	0.81	1.5	-1.81	0.12	G
SCO2599	other	conserved hypothetical protein SCC88.10c	hypothetical protein	Conserved in organism other than Escherichia coli	rne	"cytoplasmic axial filament protein, authentic frameshift"	30	17	0.2	0.76	28.95	5.84	18.02	25.22	32.16	35.45	1	0.83	0.76	0.76	0.71	0.56	0.7	0.56	0.06	1.22	0.3	1.19	0.48	1.27	0.23	1.31	0.23	1.97	0.02	1.32	0.09	1.58	-1.97	-0.05	G
SCO2600	other	hypothetical protein SCC88.11c	hypothetical protein	Conserved in organism other than Escherichia coli		conserved hypothetical protein	2	1	0.08	0.52	2.66			12.02			1	0.94		0.8			0.42		0.81	2.11			0.23	1.42					0.09	3.03					
SCO2606	orfsyn	hypothetical protein	hypothetical protein	Conserved in organism other than Escherichia coli		conserved hypothetical protein	2	2	0.03	0.85	6.53			11.65			1	0.81		0.6			0.4		0.12	1.4			0.02	1.17					0.01	1.5			-3.05	0.25	F
SCO2611	mreB	rod shape-determining protein	Periplasmic/exported/lipoproteins	"Gram +ve peptidoglycan, teichoic acid"	mreB	cell shape-determining protein MreB	7	6	0.25	0.71	12.87	2.56	2	35.57	21.28	8.45	1	0.98	1.09	1.22	1.4	1.87	1.48	1.55	0.74	1.17			0.08	1.28			0.12	2.97	0.03	1.41	0.18	2.32	0.77	-0.27	G
SCO2612	ndk	nucleoside diphosphate kinase	Central intermediary metabolisms	Nucleotide interconversions		nucleoside diphosphate kinase	4	2	0.35	0.86	2.35		2.12	43.07		21.17	1	0.6	0.51	0.26	0.48		0.12	1.42	0.01	1.38	0.28	2.81	0.01	1.67	0.24	3.23			0	1.94	0.15	12.4	-4.14	-0.13	F
SCO2613	other	putative membrane protein	Periplasmic/exported/lipoproteins	Gram +ve membrane		conserved hypothetical protein	1	1	0.19	0.71	2			11.02			1	1		0.36			0.87																-2.05	-1.04	G
SCO2614	fpgS	folylpolyglutamate synthase	"Biosynthesis of cofactors, carriers"	Folic acid	folC	folylpolyglutamate synthase	3	2	0.1	0.78	4		1.4	5.86		12.61	1	0.87	0.72	0.92	0.65		0.58	1.02	0.58	2.5			0.59	1.5					0.2	3.48			-1.64	-0.04	G
SCO2615	valS	valyl tRNA synthetase	Macromolecule metabolism	Amino acyl tRNA syn; tRNA modific'n	valS	valyl-tRNA synthetase	29	10	0.43	0.84	16.7	5.54	9.79	20.94	26.32	18.99	1	0.9	0.83	0.79	0.78	0.5	0.58	0.71	0.15	1.16	0.45	1.24	0.29	1.27	0.17	1.23	0.01	1.51	0	1.37	0.01	1.19	-1.9	0.2	G
SCO2616	other	"hypothetical protein SCC80.01 ""putative membrane p"	Periplasmic/exported/lipoproteins	Gram +ve membrane			4	4	0.18		4	4.25		11.64	24.78		1	1.02		1.1		1.11	1.39	1.1	0.91	1.57			0.77	1.77			0.87	3.64	0.12	1.62	0.88	3.66	0	-0.19	G
SCO2617	clpX	ATP dependent Clp Protease ATP binding subunit	Macromolecule metabolism	"Degradation of proteins, peptides, glycoproteins"	clpX	"ATP-dependent Clp protease, ATP-binding subunit ClpX"	1	1	0.02	0.82	2.74		1.7	17.06		18.69	1	1.59	1.17	1.57	1.48		1.65	1.41	0.22	3.09	0.24	2.19	0.84	1.29	0.8	3.05			0	1.15	0.68	3.12	0.96	0.2	G
SCO2618	clpP2	ATP dependent Clp protease proteolytic subunit  2	Macromolecule metabolism	"Degradation of proteins, peptides, glycoproteins"	clpP	"ATP-dependent Clp protease, proteolytic subunit ClpP"	38	5	5.43	0.87	6.11	10	4.38	23.73	30.93	27.54	1	1.27	1.24	1.38	1.14	1.27	1.06	1.07	0.05	1.26	0.81	1.25	0.22	1.14	0.24	1.2	1	1.65	0.76	1.49	0.28	1.36	0.1	0.41	G
SCO2619	clpP1	ATP dependent Clp protease proteolytic subunit  1	Macromolecule metabolism	"Degradation of proteins, peptides, glycoproteins"	clpP	"ATP-dependent Clp protease, proteolytic subunit ClpP"	28	6	4.22	0.7	15.51	8.14	7.35	63.01	53.88	52.97	1	1.47	1.09	1.51	0.94	1.71	0.89	1.45	0.07	1.52	0.19	1.6	0.78	1.25	0.06	1.58	0.24	1.31	0.72	1.96	0.94	1.3			
SCO2620	other	putative cell division trigger factor	Cell process	Cell division	tig	trigger factor	274	24	515.26	0.89	38.13	38.11	28.2	47.22	60.47	41.88	1	0.87	0.74	0.79	0.53	0.53	0.38	0.45	0	1.06	0	1.07	0.05	1.09	0	1.06	0	1.33	0	1.12	0	1.17	-2.73	0.46	A
SCO2627	other	putative sugar-phosphate isomerase	Central intermediary metabolisms	"Non-oxidative branch, pentose pwy"	rpi	sugar-phosphate isomerase	2	2	0.2	0.76	5.52			32.7			1	0.95		0.73			0.39		0.74	1.67			0.05	1.31					0.21	60.58			-2.75	0.63	G
SCO2633	sodF	superoxide dismutase [Fe-Zn] (EC 1.15.1.1)	Cell process	Detoxification		superoxide dismutase (EC 1.15.1.1) (Fe/Mn) [validated]	10	1	1.1	0.83			2			34.27		1	1.17		1.09			0.46			0.41	1.94			0.67	2.15					0.36	18.09			
SCO2634	other	conserved hypothetical protein SC8E4A.04c	hypothetical protein	Conserved in organism other than Escherichia coli		conserved hypothetical protein	1	1	0.05	0.83			2			20.83		1	1.23		1.65			1.47			0.02	1.13			0.03	1.46					0.08	1.64			
SCO2635	other	putative aminopeptidase	Macromolecule metabolism	"Degradation of proteins, peptides, glycoproteins"	pepN	aminopeptidase N	11	4	0.16	0.78	9.2	2	5	14.41	16.09	14.65	1	0.97	0.88	1.04	0.7	0.57	0.78	0.8	0.69	1.19	0.26	1.21	0.68	1.38	0	1.21	0	1.23	0.68	4.64	0.11	1.28	-1.42	0.11	G
SCO2640	asd1	aspartate semialdehyde dehydrogenase	amino acid biosynthesis	Lysine	asd	aspartate-semialdehyde dehydrogenase	17	7	0.99	0.81	11.68	7	10.63	45.59	23.82	46.76	1	1	0.94	0.89	0.94	0.77	0.81	0.93	0.99	1.28	0.41	1.15	0.13	1.17	0.29	1.12	0.27	1.65	0.14	1.35	0.63	1.31	-0.99	0.07	G
SCO2643	pepN	aminopeptidase N	Macromolecule metabolism	"Degradation of proteins, peptides, glycoproteins"		aminopeptidase n	42	11	0.9	0.8	23.65	9.94	10.03	30.81	38.62	37.57	1	1.06	0.96	1.01	0.78	0.61	0.77	0.66	0.71	1.37	0.13	1.14	0.45	1.12	0	1.14	0	1.37	0.2	1.5	0	1.2	-1.41	0.31	G
SCO2667		hypothetical protein SC6D10.10					3	2	0.15	0.71	4			8.09			1	1.06		1.18			0.95		0.72	4.46			0.26	1.81					0.82	9.59					
SCO2677	other	putative ABC transpoter ATP-binding protein	Cell process	Transport/binding proteins		"ABC transporter, ATP-binding protein"	23	8	0.47	0.84	16.7	6	10.97	26.14	10.42	26.51	1	0.9	0.94	0.88	0.96	0.79	0.97	0.94	0.13	1.15	0.58	1.2	0.8	1.19	0.48	1.2	0.03	1.11	0.9	1.56	0.62	1.23	-0.84	-0.15	E
SCO2726	msdA	methylmalonic acid semialdehyde dehydrogenase	amino acid biosynthesis	Valine		methylmalonic acid semialdehyde dehydrogenase (msdA)	3	1	0.09	0.84			2			12.4		1	1.52		2.98			3.05			0.01	1.16			0	1.21					0.04	2.63			
SCO2736	citA	citrate synthase.	"Energy metabolism, carbons"	TCA cycle		Citrate synthase	73	18	6.58	0.82	24.84	22	23.05	54.78	46.62	44.52	1	0.97	1.04	0.87	0.92	0.58	0.86	0.57	0.39	1.08	0.28	1.14	0.12	1.15	0.43	1.14	0.07	1.75	0.16	1.25	0	1.26	-1.42	0.26	G
SCO2754	other	hypothetical protein SCC57A.25.	hypothetical protein	No homologues		conserved hypothetical protein	1	1	0.06	0.68	2			5.97			1	0.88		0.92			0.82																-1.05	-0.01	A
SCO2770	speB	"agmatinase (fragment) ""putative agmatinase (fragme"	Central intermediary metabolisms	Polyamine biosynthesis			9	3	0.48		6	2.31	2.69	27.95	11.49	30.75	1	0.69	0.58	0.53	0.58	0.39	0.53	0.45	0	1.18	0.1	1.24	0.01	1.21	0.24	1.37	0.09	2.06	0.02	1.62	0	1.3	-2.97	-0.27	G
SCO2771	other	hypothetical protein SCC105.02	hypothetical protein	Conserved in organism other than Escherichia coli		conserved hypothetical protein	2	1	0.12	0.71	2		2	14.89		16.41	1	1.47	0.69	0.91	0.74		0.72	1.41															-0.99	-0.05	G
SCO2776	accD1	"acetyl/propionyl CoA carboxylase, beta subunit"	Fatty acid and phosphatidic acid biosynthesis	Fatty acid and phosphatidic acid biosynth	pccB-3	"propionyl-CoA carboxylase, beta subunit"	1	1	0.02	0.77			2			20.45		1	1.55		1.81			2.7																	
SCO2779	acdH	acyl-CoA dehydrogenase	Fatty acid and phosphatidic acid biosynthesis	Fatty acid and phosphatidic acid biosynth	fadE19	acyl-CoA dehydrogenase				0.75			1.4			8.81		1	1.07		1.76			2.17																	
SCO2780	other	putative secreted protein	Periplasmic/exported/lipoproteins	Gram +ve exported/lipoprotein		ferrichrome ABC transporter	3	2	0.09	0.86	2.96	4		15.19	22.64		1	1.1		1.19		1.32	0.95	1.39	0.77	2.64			0.54	1.3			0.36	1.62	0.79	2.19	0.38	1.92	0.12	0.21	B
SCO2789	glmS2	glucosamine-fructose-6-phosphate  aminotransferase	Central intermediary metabolisms	"Sugar-nucleotide biosynthesis, conversions"	glmS	"glucosamine--fructose-6-phosphate aminotransferase, isomerizing"	28	10	0.53	0.86	14.96	12.27	10.6	28.6	29.75	33.39	1	0.72	0.71	0.73	0.59	0.54	0.41	0.49	0.01	1.25	0.66	1.1	0.91	1.22	0	1.12	0.04	1.31	0	1.58	0	1.26	-2.65	0.24	G
SCO2792	adpA	araC-family transcriptional regulator	Defined family regulators	AraC		"transcriptional regulator, AraC family"	3	3	0.08	0.7	6.01		1.87	24.12		20.85	1	2.43	2.37	3.66	4.45		6.78	3.76	0.02	1.87	0.9	6.55	0.3	2.8	0.15	6.5			0	1.5	0.15	3.94	4.81	0.2	D
SCO2793	ornA	oligoribonuclease	Macromolecule metabolism	Degradation of RNA		oligoribonuclease	4	1	0.25	0.76	3.4			14			1	1.18		0.79			1.04		0.76	4.09			0.53	5.09					0.89	3.08			-0.64	-0.18	G
SCO2822	other	putative decarboxylase	Not classified (included putative assignments)	Not classified (included putative assignments)	195AA	unidentified product	2	1	0.14	0.71	2	1.4	2.64	11.11	44.44	20.99	1	1	1.91	1.72	3.09	2.45	3.88	2.63			0	1.18	0.17	6.35	0	1.29					0.02	1.95	2.81	-0.38	G
SCO2831	other	"probable amino acid ABC transporter protein,  ATP-"	Cell process	Amino acids and amines	glnQ	"amino acid ABC transporter, ATP-binding protein"	1	1	0.04	0.74		2.24			22.99			1		0.91		0.55		0.52					0.04	1.08			0.11	3.75			0	1.05			
SCO2837	other	putative secreted protein.	Periplasmic/exported/lipoproteins	Gram +ve exported/lipoprotein		putative secreted protein.	1	1	0.01	0.75	2.1			16.74			1	1.15		1.16			1.92																1.03	-0.45	G
SCO2847	other	putative oxidoreductase.	Secondary metabolism	Secondary metabolism		"oxidoreductase, Gfo/Idh/MocA family"	2	1	0.07	0.77	2	2		6.39	27.78			1		1.08		0.66		0.62					0.69	7.04			0.44	80.32			0.56	1677.9			
SCO2855	other	hypothetical protein SCE20.29.	hypothetical protein	No homologues		SEC-C motif domain protein	5	2	0.26	0.75	4		3.52	9.76		31.66	1	1.42	2.24	1.49	2.28		8.83	2.52			0	1.09	0.78	5.1	0.01	1.34			0.39	268276544	0.07	1.93	3.68	-0.98	D
SCO2879	cvnA12	putative membrane protein	Periplasmic/exported/lipoproteins	Gram +ve exported/lipoprotein		SEQ ID NO 21D	5	1	0.12	0.63		2	2		61.52	41.92		1	2.61	2.59	6.01	5.15		2.92			0	1.63			0	1.47					0	1.32			
SCO2883	other	putative cytochrome P450.	"Energy metabolism, carbons"	Electron transport		"P450 heme-thiolate protein, putative"	1	1	0.04	0.77			2			13.41		1	1.34		1.43			2.28			0.1	1.79			0.15	2.96					0.08	3.62			
SCO2884	other	putative cytochrome P450.	"Energy metabolism, carbons"	Electron transport		cytochrome P450-family protein	16	8	0.66	0.78	10.73	4.42	12.02	27.45	32.84	37.25	1	2.11	3.15	4.64	5.48	7.29	8.29	6.69	0.01	1.57	0.01	1.31	0	1.48	0	1.57	0.05	3.34	0	2.22	0	1.51	5.8	0.12	D
SCO2887	other	putative membrane protein.	Periplasmic/exported/lipoproteins	Gram +ve membrane		hypothetical protein	1	1	0.1	0.66		2			43			1		0.86		1.34		1.54																	
SCO2899	other	putative GroES-family molecular chaperone.	Cell process	Chaperones	htpA	heat shock protein groES	1	1	0.07	0.63	2			11.86			1	1.62		1.45																					
SCO2900	other	putative membrane protein.	Periplasmic/exported/lipoproteins	Gram +ve membrane		conserved hypothetical protein	1	1	0.06	0.6	2			28.18			1	1.1		1.36			1.87		0.36	2.15			0.59	37.47					0.03	1.54			1.16	-0.28	B
SCO2901	other	"hypothetical protein ""hypothetical protein SCE6.38"	hypothetical protein	Conserved in organism other than Escherichia coli	bcp-2	bacterioferritin comigratory protein	1	1	0.06	0.8	2.47	2		25.16	18.06		1	0.85		0.87		0.63	1.15	0.58	0.54	11.1			0.91	2.96					0.48	5.31			-1.37	-0.28	G
SCO2903	other	putative secreted protein	Periplasmic/exported/lipoproteins	Gram +ve exported/lipoprotein		probable secreted protein	3	1	0.29	0.74	2			14.18			1	0.95		1.53			5.52		0.74	1.58			0	1.15					0	1.73			3.38	-1.49	G
SCO2904	rph	putative ribonuclease PH	Macromolecule metabolism	Degradation of RNA		probable ribonuclease PH	7	5	0.31	0.79	4	4	4	11.84	44.9	26.53	1	1.07	1.14	1.08	1.08	0.71	1.55	0.83	0.25	1.18	0.14	1.13	0.89	1.25	0.94	2.28	0.13	1.87	0.04	1.48	0.17	1.47	-0.37	-0.07	G
SCO2911	other	conserved hypothetical protein	hypothetical protein	Conserved in organism other than Escherichia coli		"Uncharacterized ACR, COG2104 superfamily"	3	2	0.39	0.91	4			43.48			1	1.17		2.97			2.78		0.69	47.09			0.1	6.11					0.08	5.55			2.94	0.23	G
SCO2913	other	conserved hypothetical protein	hypothetical protein	Conserved in organism other than Escherichia coli		Mov34/MPN/PAD-1 family family	4	2	0.55	0.82		2	2		12.14	15.71		1	1.33	1.17	1.25	0.82		1.33			0.04	1.29	0.27	1.55	0.01	1.13	0.01	1.07			0.31	1.86			
SCO2934	other	putative secreted protein	Periplasmic/exported/lipoproteins	Gram +ve exported/lipoprotein		probable secreted protein	1	1	0.05	0.76	2			16.6			1	0.78		0.64			0.4																-3	0.29	F
SCO2940	other	putative oxidoreductase	Not classified (included putative assignments)	Not classified (included putative assignments)		"xanthine dehydrogenase, putative"	1	1	0.02	0.8	2			4.53			1	1.18		0.83			0.94																-0.79	0	G
SCO2941	other	conserved hypothetical protein SCE56.05c	hypothetical protein	Conserved in organism other than Escherichia coli		[2Fe-2S] binding domain protein	9	3	0.4	0.65	6		4.25	12.03		38.42	1	1.02	1.18	1.31	1.37		1.44	0.64	0.93	2.17	0.05	1.16	0.14	1.43	0.01	1.22			0.26	2.17	0.37	3.21	0.06	0.22	G
SCO2947	other	hypothetical protein SCE59.06c	hypothetical protein	Conserved in organism other than Escherichia coli		conserved hypothetical protein	5	2	0.65	0.63	2.11		3.09	26.8		42.27	1	1.5	2.51	2.88	1.42		2.39	0.55	0.06	1.53	0.02	1.49	0	1.09	0.79	1.71			0.01	1.6	0.2	6.14	1.29	1.05	G
SCO2949	murA	UDP-N-acetylglucosamine transferase	Periplasmic/exported/lipoproteins	"Gram +ve peptidoglycan, teichoic acid"	murA	UDP-N-acetylglucosamine 1-carboxyvinyltransferase	3	2	0.09	0.76	5.22			15.18			1	0.71		0.67			0.93		0.18	1.88			0.64	1.62					0.59	1.48			-1.31	-0.71	G
SCO2950	hup	DNA-binding protein Hu (hs1)	Other regulation	Other regulation	hup	DNA-binding protein HU	62	10	136.38	0.77	22.45	11.53	7.42	66.67	76.34	72.04	1	0.85	0.72	0.72	0.54	0.64	0.38	0.58	0.02	1.14	0.27	1.32	0.07	1.19	0	1.29	0.05	1.32	0	1.39	0	1.19	-2.5	0.27	E
SCO2951	other	putative malate oxidoreductase	Central intermediary metabolisms	other Central intermediary metabolism	EC1.1.1.38	malate oxidoreductase	16	9	0.61	0.79	13.75	6.92	6.82	32.27	49.04	19.75	1	0.68	0.6	0.5	0.55	0.34	0.3	0.5	0	1.11	0.51	1.52	0.03	1.31	0.32	1.58	0.03	1.81	0	1.49	0.12	1.52	-3.45	0.13	G
SCO2952	other	putative helicase protein	Macromolecule metabolism	"DNA - replication, repair, restr./modific'n"		"yvgS, putative"	1	1	0.01	0.8	2			6.45			1	1.09		0.7			0.35																-2.99	0.84	A
SCO2968	other	putative cell division protein	Cell process	Cell division		"ftsE protein, putative"	1	1	0.04	0.79	2			11.8			1	1		3.04			1.6																		
SCO2969	ftsE	cell division ATP-binding protein	Cell process	Cell division	ftsE	cell division ATP-binding protein	2	2	0.07	0.73	4.85			15.28			1	0.81		0.77			0.84		0.31	1.73			0.8	1.73					0.24	1.58					
SCO2972	prfB	chain release factor 2	Macromolecule metabolism	Proteins - translation and modification	prfB	peptide chain release factor 2	8	5	0.24	0.77	10.1		6.09	24.73		25	1	0.97	0.84	0.95	0.77		0.88	0.73	0.61	1.17	0.3	1.36	0.92	1.5	0.04	1.23			0.59	1.75	0.02	1.26	-1.16	-0.05	G
SCO2974	pkaA	serine/threonine protein kinase	Protein kinases	Serine/threonine		serine/threonine protein kinase pkaa	5	4	0.15	0.77	7.3	2	3.2	17.31	22.65	27.62	1	0.97	1.09	1.25	1.27	1.51	1.01	1.13	0.89	1.96	0.77	4.84	0.04	1.28	0.48	3.83	0.37	5.41	0.99	4.17	0.33	1.47	0.1	0.15	G
SCO2975	other	hypothetical protein SCE50.03	hypothetical protein	No homologues		"FtsK/SpoIIIE family subfamily, putative"	1	1	0.01	0.65			2.16			36.73		1	1.3		2.57			1.39			0.07	1.35			0	1.31					0.01	1.22			
SCO2978	other	putative secreted protein	Periplasmic/exported/lipoproteins	Gram +ve exported/lipoprotein		"alpha-glucosides ABC transporter, substrate-binding protein"	1	1	0.03	0.83	2			8.39			1	1.15		1.08			10.62																4.32	-2.45	D
SCO2986	other	conserved hypothetical protein SCE50.14c	hypothetical protein	Conserved in organism other than Escherichia coli	ohr	organic hydroperoxide resistance protein	1	1	0.13	0.82	2.24			18.25			1	1.11		0.52			0.53		0.52	4.06			0.05	2.09					0.27	6.08			-2.54	0.03	G
SCO2988	galE2	UDP-glucose 4-epimerase	Degradation of small molecules	Carbon compounds	galE	UDP-glucose 4-epimerase	4	3	0.18	0.77	7.7			17.79			1	1.02		0.78			0.84		0.94	3.11			0.39	2.41					0.76	284.16			-1.15	-0.09	G
SCO2999	other	conserved hypothetical protein	hypothetical protein	Conserved in organism other than Escherichia coli			28	19	0.19		35.89	9.43	15.77	28.74	20.15	29.4	1	1.34	1.39	1.28	1.63	1.17	2.36	1.59	0	1.17	0.65	1.19	0.37	1.11	0.09	1.26	0.49	1.54	0	1.23	0.38	1.49	1.1	-0.19	G
SCO3001	other	conserved hypothetical protein SCE33.03c	hypothetical protein	Conserved in organism other than Escherichia coli		conserved hypothetical protein	3	3	0.32	0.73	6			40.72			1	1.21		1.28			1.28		0.28	1.73			0.86	3.62					0.72	12.44			0.37	0.16	G
SCO3005	secA	preprotein translocase	Cell process	Other Transport/binding proteins	secA	"preprotein translocase, SecA subunit"	41	12	0.47	0.85	19.67	12.14	14.04	25.13	22.28	26.19	1	1.04	1	1.09	0.95	0.75	0.9	0.64	0.69	1.24	0.7	1.26	0.48	1.14	0.49	1.31	0	1.19	0.57	1.47	0	1.28	-1.03	0.32	G
SCO3008	other	putative two-component system response  regulator	Two-component system	Response regulator		DNA-binding response regulator	1	1	0.04	0.66	2			13.49			1	1.19		1.56			1.08																0.28	0.56	G
SCO3013	other	putative two-component system response  regulator	Two-component system	Response regulator	mtrA	DNA-binding response regulator MtrA	6	3	0.29	0.66	4.35	4	3.33	20.96	18.34	25.33	1	1.4	1.46	1.35	1.41	0.7	1.6	1.13			0.74	1.36	0.71	1.32	0.98	1.39	0.28	5.48			0.5	2.06	0.25	0.35	B
SCO3015	other	putative integral membrane protein	Periplasmic/exported/lipoproteins	Gram +ve membrane		conserved hypothetical protein	1	1	0.06	0.71	2			7.14			1	1.36		1.06			2.93																1.82	-0.88	G
SCO3023	sahH	adenosylhomocysteinase	amino acid biosynthesis	Methionine	ahcY	adenosylhomocysteinase	50	16	2.87	0.92	30.28	16.91	22.39	34.43	46.19	41.24	1	1.08	1.49	1.53	1.55	1.62	1.86	1.31	0.36	1.18	0	1.15	0	1.19	0	1.18	0.14	1.73	0	1.34	0.13	1.28	1.04	0.06	G
SCO3024	other	putative transport protein	Cell process	Transport/binding proteins		cation efflux family protein	4	1	0.2	0.81	2.3			16.26			1	1.29		2.41			2.64		0.36	2.55			0.01	1.39					0.01	1.57			2.62	0.14	B
SCO3026	other	hypothetical protein SCE34.07c	hypothetical protein	Conserved in organism other than Escherichia coli		conserved hypothetical protein	1	1	0.04	0.73	2			4.53			1	1.35		1.35			1.19		0.27	5.44			0.98	2.47					0.57	15.36			0.34	0.41	G
SCO3027	other	hypothetical protein SCD84.08c	hypothetical protein	Conserved in organism other than Escherichia coli		Protein of unknown function (DUF343) family	1	1	0.39	0.85	2			21.43			1	1.12		1.4			1.57						0.11	1.35									0.85	-0.03	G
SCO3028	manB	phosphomannomutase	Macromolecule metabolism	Polysaccharides - (cytoplasmic)	manB-1	phosphomannomutase	3	3	0.1	0.83	6.02			15.86			1	0.96		1.01			1.07		0.9	2.37			0.88	2.88					0.92	1005.28					
SCO3036	other	conserved hypothetical protein SCE34.18	hypothetical protein	Conserved in organism other than Escherichia coli		Uncharacterised protein family superfamily	2	1	0.1	0.71	3.52			14.11			1	1.62		1.68			1.45																1.09	0.6	G
SCO3037	other	putative oxidoreductase	Not classified (included putative assignments)	Not classified (included putative assignments)		nitroreductase family protein				0.7	1.72			9.93			1	1.32		1.32			1.58																		
SCO3041	other	conserved hypothetical protein	hypothetical protein	Conserved in organism other than Escherichia coli		conserved hypothetical protein	1	1	0.07	0.48	2			7.22			1	0.69		0.82			0.55																-2.11	0.08	G
SCO3045	other	putative secreted protein	Periplasmic/exported/lipoproteins	Gram +ve exported/lipoprotein	fragment	FrnA				0.79	1.74			9.07			1	1.12		0.84			0.48																		
SCO3051	fadE	acyl-CoA dehydrogenase	Degradation of small molecules	Fatty acids	acdA	"acyl-CoA dehydrogenase, short-chain specific"	2	2	0.06	0.89		2	2.55		12.99	17.66		1	1.08	1.27	1.18	1.26		1.76			0.72	2.19			0.16	1.39					0.15	2.52			
SCO3052	other	putative UDP-glucose 6-dehydrogenase	Central intermediary metabolisms	"Sugar-nucleotide biosynthesis, conversions"	ugdA	UDP-glucose 6-dehydrogenase	4	2	0.11	0.77	2	2		7.38	26.4		1	1.11		1.1		0.7	1.3	0.89	0.88	974.36			0.98	1.35			0.4	66.72	0.46	19.89	0.12	1.67	-0.57	-0.01	G
SCO3058	other	putative dipeptidase	Macromolecule metabolism	"Degradation of proteins, peptides, glycoproteins"	renal	trp-G type glutamine amidotransferase/dipeptidase	11	7	0.41	0.82	14.39		4.24	37		22.5	1	0.97	0.93	0.8	0.78		0.65	0.54	0.83	1.39	0.44	1.13	0.11	1.26	0.04	1.22			0	1.18	0.01	1.47	-1.71	0.3	G
SCO3059	purE	phosphoribosylaminoimidazole carboxylase  catalyti	Nucleotide biosynthesis	Purine ribonucleotide biosynthesis	purE	"phosphoribosylaminoimidazole carboxylase, catalytic subunit"	6	3	0.61	0.8	6			35.56			1	0.96		0.82			0.53		0.72	1.26			0.01	1.11					0.01	1.55			-2.04	0.44	G
SCO3060	purK	phosphoribosylaminoimidazole carboxylase ATPase  s	Nucleotide biosynthesis	Purine ribonucleotide biosynthesis			9	5	0.27		7.55		4	25.06		26.52	1	0.93	0.82	0.49	0.61		0.32	0.27	0.6	1.41	0	1.03	0.05	1.91	0	1.06			0.03	2.7	0	1.67	-3.38	0.66	G
SCO3063	other	putative two-component system reponse regulator	Two-component system	Response regulator	regX3	DNA-binding response regulator RegX3				0.75	1.4			5.33			1	1.23		1.24			2.86																		
SCO3067	other	putative anti anti sigma factor	RNA polymerase core enzyme binding	anti sigma factor antagonist		anti-sigma b factor antagonist. {streptomyces	1	1	0.12	0.41			2.15			64.8		1	1.01		1.01			0.72			0.91	2.71			0.88	2.42					0.26	6.03			
SCO3073	hutU	urocanate hydratase	Degradation of small molecules	Amino acids	hutU	urocanate hydratase	1	1	0.02	0.85	2			2.62			1	0.68		0.83			2.05		0.2	5.02			0.1	1.51					0.04	1.76			0.52	-1.39	G
SCO3077	other	putative cystathionine beta-synthase	amino acid biosynthesis	Cysteine		cystathionine beta-synthase	2	1	0.07	0.82	3.7		1.52	9.54		5.42	1	1.21	1.07	1.1	1.04		0.63	0.46	0.26	1.5	0.06	1.16	0.38	1.31	0.17	1.67			0.38	3.6	0.01	1.32	-1.33	0.89	G
SCO3079	other	putative thiolase	Degradation of small molecules	Carbon compounds	fadA3	thiolase	2	1	0.07	0.89	2			11.82			1	2.21		1.46			2.39		0.08	3.81			0.57	706.92					0.07	3.36			2.04	0.17	G
SCO3089	other	putative ABC transporter ATP-binding protein	Cell process	Transport/binding proteins	vraD	"ABC transporter, ATP-binding protein"	1	1	0.04	0.76			2			16.02		1	0.95		0.77			1.06																	
SCO3091	other	cyclopropane-fatty-acyl-phospholipid synthase	Fatty acid and phosphatidic acid biosynthesis	Fatty acid and phosphatidic acid biosynth	cfa-2	cyclopropane-fatty-acyl-phospholipid synthase				0.73	1.42			12.56			1						2.76																		
SCO3092	other	"putative oxidoreductase (fragment) ""putative dehyd"	"Energy metabolism, carbons"	Electron transport			6	5	0.14		8.2	2	5.8	24.66	37.22	21.52	1	0.7	0.71	0.51	0.61	0.8	0.27	0.65	0.03	1.36	0.82	1.16	0.19	1.67	0.04	1.14	0.58	8.62	0.01	2.16	0.69	1.55	-2.7	0.21	G
SCO3093	other	putative hydrolase	Central intermediary metabolisms	Phosphorus compounds	ppx	putative hydrolase	3	2	0.11	0.74	5.33			24.92			1	0.84		0.65			0.55		0.2	1.36			0.11	1.41					0.08	2.05			-2.28	0	G
SCO3094	other	conserved hypothetical protein	hypothetical protein	Conserved in organism other than Escherichia coli		conserved hypothetical protein	1	1	0.07	0.8	2			19.89			1	1.94		0.91			0.46		0.11	4.6			0.01	1.2					0.26	74.59			-1.87	1.35	G
SCO3096	eno	enolase	"Energy metabolism, carbons"	Glycolysis	eno	enolase	107	17	28.22	0.91	22.79	25.13	26.65	49.06	56.34	50.23	1	1.13	1.29	1.36	1.3	0.98	1.58	1.03	0.08	1.15	0.01	1.1	0.1	1.24	0.02	1.12	0.61	1.79	0	1.33	0.42	1.26	0.25	0.13	G
SCO3097	other	putative secreted protein	Periplasmic/exported/lipoproteins	Gram +ve exported/lipoprotein		putative secreted protein	2	1	0.1	0.89	2			8.61			1	0.35		0.68			0.66		0.29	725.69			0.33	111.29					0.43	70.37			-2.28	-0.95	A
SCO3100	other	conserved hypothetical protein	hypothetical protein	Conserved in organism other than Escherichia coli	mazG	"transcriptional regulator, MazG family"	1	1	0.04	0.76	2			18.77			1	0.96		0.61			0.89																-1.37	-0.5	G
SCO3102	pkaE	eukaryotic-type protein kinase	Protein kinases	Serine/threonine		eukaryotic-type protein kinase	2	1	0.05	0.76			2			8.01		1	0.54		0.97			1.06			0.11	2.58			0.89	2.57					0.82	2.64			
SCO3109	other	putative transcriptional-repair coupling factor	Macromolecule metabolism	"DNA - replication, repair, restr./modific'n"	mfd	transcription-repair coupling factor	2	2	0.02	0.83			4			14.86		1	0.91		0.78			1.08			0.42	2.5			0.34	6.81					0.76	10.46			
SCO3115		hypothetical protein SCE41.24c					5	3	0.15	0.59	6		2.04	15.75		52.31	1	1.28	1.82	1.25	1.59		1.04	1.2	0.3	2.16	0.04	1.37	0.95	4.78	0.04	1.21			0.96	2751.81	0.89	3.92			
SCO3122	other	"putative nucleotidyltransferase, partial CDS ""puta"	Macromolecule metabolism	Glycoprotein			24	9	0.98		10	8.02	6.93	25.93	37.76	32.57	1	0.8	0.68	0.75	0.55	0.7	0.48	0.58	0.14	1.37	0.81	4.91	0.44	1.2	0.02	1.32	0.48	1.52	0.15	2.99	0.04	1.37	-2.29	0.04	G
SCO3123	prsA2	ribose-phosphate pyrophosphokinase	Nucleotide biosynthesis	Purine ribonucleotide biosynthesis	prsA	ribose-phosphate pyrophosphokinase	12	7	0.43	0.64	14.91	4.36	4.32	40.74	23.46	33.64	1	0.83	0.49	0.81	0.46	0.77	0.51	0.79	0.34	1.51	0.1	1.94	0.87	1.33	0.06	1.89	0.63	1.52	0.08	2.16	0.87	1.73	-2.18	-0.36	E
SCO3124	other	ribosomal L25p family protein	Ribosome	"Ribosomal proteins - synthesis, modification"		ribosomal 5S rRNA E-loop binding protein Ctc/L25/TL5	26	11	4.53	0.81	14.94	9.33	11.37	49.49	21.72	53.54	1	0.94	0.85	1.04	0.76	1.42	1.03	1.2	0.7	1.36	0.01	1.09	0.56	1.39	0	1.12	0.62	6.2	0.95	2.19	0.53	2.17	-0.36	-0.37	E
SCO3127	ppc	phosphoenolpyruvate carboxylase	"Energy metabolism, carbons"	Fermentation	ppc	phosphoenolpyruvate carboxylase	33	19	0.43	0.84	30.92	15.22	11.5	39.41	49.29	32.71	1	1	0.91	0.99	1.06	0.95	0.94	1.02	1	1.1	0.14	1.13	0.85	1.13	0.32	1.13	0.86	1.93	0.47	1.2	0.9	1.39	-0.58	-0.01	G
SCO3137	galE1	UDP-glucose 4-epimerase	Degradation of small molecules	Carbon compounds	galE	UDP-glucose 4-epimerase	6	4	0.33	0.7	6.01		4	19.94		29.28	1	0.79	0.71	0.98	0.84		0.78	0.86	0.2	1.52	0.32	1.42	0.01	1.15	0.52	1.44			0.33	1.83	0.81	3.61	-1.23	-0.18	G
SCO3146	other	putative secreted protein	Periplasmic/exported/lipoproteins	Gram +ve exported/lipoprotein		conserved hypothetical protein	2	2	0.05	0.86	4.12			11.43			1	0.76		0.57			1.05		0.42	13.76			0.62	223.78					0.95	12.07					
SCO3149	other	putative dimethyladenosine transferase	Cell process	Detoxification	ksgA	dimethyladenosine transferase	1	1	0.04	0.71	2			15.73			1	0.7																							
SCO3156	other	putative penicillin-binding protein (putative  sec	Cell process	Detoxification		"penicillin-binding protein, putative"	1	1	0.03	0.71			2			6.84		1	1.71		2.17			1.81																	
SCO3182	gtaB	UTP-glucose-1-phosphate uridylyltransferase	Degradation of small molecules	Carbon compounds	galU	UTP-glucose-1-phosphate uridylyltransferase	20	8	1.13	0.71	14.64	9.58	3.28	39.6	46.2	33	1	0.85	1.07	0.76	1.01	0.77	0.43	0.84	0.33	1.41	0.44	1.88	0.5	1.42	0.49	1.76	0.79	2.26	0.05	2.39	0.95	1.65	-1.54	0.55	E
SCO3184	other	"putative secreted penicillin acylase (fragment) ""p"	Cell process	Detoxification			1	1	0.01		2.54			13.89			1	0.84		0.76			1.12		0.1	1.27			0.59	1.68					0.63	1.95			-0.71	-0.63	G
SCO3196	other	putative fructose-specific permease	Cell process	Transport/binding proteins	fruA	PTS system component	38	5	1.8	0.79	11.89	4	9.82	18.03	29.47	22.89	1	0.97	1.08	0.84	1.39	0.7	1.41	0.82	0.73	1.16	0.28	1.22	0.02	1.14	0.01	1.27	0	1.18	0.11	1.53	0.12	1.25	-0.48	-0.13	G
SCO3198	other	putative deoR-family transcriptional regulator	Defined family regulators	DeoR	glpR	"transcriptional regulator, DeoR family"	1	1	0.04	0.71	3.22			15.02			1	0.79		0.83			0.84																		
SCO3229	hmas	putative 4-hydroxyphenylpyruvic acid  dioxygenase	Secondary metabolism	Secondary metabolism	hppD	4-hydroxyphenylpyruvate dioxygenase	2	1	0.08	0.75			2.18			18.33		1	2.4		2.06			2.08			0.02	1.85			0.03	1.81					0.01	1.58			
SCO3230	cdaPSI	CDA peptide synthetase I	Secondary metabolism	NRPS			6	4	0.01	0.69	6.29	2.05		6.85	15.37		1	1		1.16		1.26	9999	1.38					0.81	5.87			0.69	8.53			0.62	10.73			
SCO3231	cdaPS2	CDA peptide synthetase II	Secondary metabolism	NRPS		CDA peptide synthetase II SCE63.02c [imported]	3	3	0.01	0.66	4.49		2.61	8.31		15.34	1	1	1.97	7.09	2.01		8.2	1.91			0.14	2.6	0.1	53.16	0.12	2.56			0.04	4.81	0.07	2.04			
SCO3233	other	putative hydrolase	Secondary metabolism	Secondary metabolism		probable hydrolase	2	2	0.09	0.74	4			16.54			1	1.24		4.26			5.61												0.28	28448.15			4.8	-0.09	G
SCO3236	asnO	putative oxygenase	Secondary metabolism	Secondary metabolism		probable oxygenase	6	5	0.25	0.7	9.7		2	36.64		19.52	1	1.06	10.76	4.07	8.12		2.98	6.33	0.91	6.31			0.03	3.11					0.16	6.29			5.26	1.51	G
SCO3243	other	putative myo-inositol phosphate synthase	Secondary metabolism	Secondary metabolism	ino1	myo-inositol-1-phosphate synthase	1	1	0.04	0.73			2.77			40.46		1	4.96		4.31			1.43			0.08	13.21			0.08	11.06					0.56	264.15			
SCO3246	fabH4	putative 3-oxoacyl-[acyl carrier protein]  synthas	Secondary metabolism	PKS		probable acyl carrier protein synthase	1	1	0.04	0.74			2			22.12		1	6.04		6.5			8.24																	
SCO3249	other	putative acyl carrier protein	Secondary metabolism	PKS		probable acyl carrier protein	3	1	0.87	0.55	2		2	18.52		18.52	1	1	5.53	239.88	3.67		7.14	5.46			0.34	400.82			0.41	236.72					0.19	40.72			
SCO3261	other	putative ATP-binding protein	Not classified (included putative assignments)	Not classified (included putative assignments)		conserved hypothetical protein	1	1	0.02	0.15		2			18.1			1		0.77		0.12		0.32																	
SCO3282	other	putative precorrin-8X methylmutase	"Biosynthesis of cofactors, carriers"	Cobalamin	cobH	precorrin-3 methylase/precorrin-8X methylmutase				0.71		2.08			52.29			1		0.88		1.17		1.2					0.46	1.88			0.8	10.01			0.79	13.74			
SCO3301	other	putative secreted protein	Periplasmic/exported/lipoproteins	Gram +ve exported/lipoprotein		probable secreted protein				0.69	1.81			12.01			1	1.08		0.89			0.75		0.74	10.22			0.46	9.41					0.5	39.32					
SCO3303		putative lysyl-tRNA synthetase					17	7	0.41		12.59	4.01	2.44	22.76	25.86	14.31	1	0.91	0.81	0.77	0.76	0.54	0.51	0.72	0.13	1.14	0.24	1.26	0.02	1.14	0.27	1.49	0.29	4.56	0	1.46	0.27	1.58			
SCO3304	argS	putative arginyl-tRNA synthetase	Macromolecule metabolism	Amino acyl tRNA syn; tRNA modific'n	argS	arginyl-tRNA synthetase	7	7	0.14	0.82	10.04	2.29	2	16.38	26.28	25.6	1	0.77	0.79	0.69	0.74	0.7	0.53	0.65	0.01	1.17			0.14	1.17			0.37	2.33	0.02	1.58	0.39	1.91	-1.97	0.05	G
SCO3306	other	putative aminotransferase	Not classified (included putative assignments)	Not classified (included putative assignments)		"aminotransferase, class I"	2	2	0.06	0.7	2.8		2	26.24		35.64		1	1.23		2.02			2.83			0.43	8.35			0.12	5.48					0.12	13.06			
SCO3307	other	conserved hypothetical protein	hypothetical protein	Conserved in organism other than Escherichia coli		conserved hypothetical protein	1	1	0.04	0.76	2.11			24			1	1.2		1.46			1.66		0.75	8.53			0.71	7.71					0.46	11.32			1.05	0.01	G
SCO3311	hemB	delta-aminolevulinic acid dehydratase	"Biosynthesis of cofactors, carriers"	"Heme, porphyrin"		delta-aminolevulinic acid dehydratase	4	2	0.15	0.65	5			13.33			1	1.16		0.89			0.78		0.26	1.34			0.15	1.49					0.69	433.7			-1.08	0.27	G
SCO3317	other	putative uroporphyrin-III  C-methyltransferase/uro	"Biosynthesis of cofactors, carriers"	"Heme, porphyrin"	hemD	uroporphyrin-III C-methyltransferase/uroporphyrinogen-III synthase	1	1	0.02	0.65			2.03			22.12		1	1.27		1.05			1.43																	
SCO3318	hemC	putative porphobilinogen deaminase	"Biosynthesis of cofactors, carriers"	"Heme, porphyrin"	hemC	porphobilinogen deaminase	1	1	0.04	0.62			2.07			39.5		1	1.37		1.25			0.96			0.63	373.94			0.82	18901.81					0.97	213966.1			
SCO3322	other	putative membrane protein	Periplasmic/exported/lipoproteins	Gram +ve membrane		"HAD-superfamily subfamily IB hydrolase, TIGR01490, putative"	1	1	0.03	0.76	3.7			9.73			1	1.28		1.68			2.18																1.79	-0.07	G
SCO3345	other	dihydroxy acid dehydratase	amino acid biosynthesis	Valine	ilvD	dihydroxy-acid dehydratase	2	2	0.04	0.87	5.1			8.91			1	2.08		1.6			3.05		0.08	3.25			0.07	1.36					0.15	33.01			2.6	-0.06	G
SCO3350	other	"alanine-rich hypothetical protein ""putative prolin"	hypothetical protein	No homologues									1.4			13.88		1			8.71																				
SCO3367	other	putative tetR-family regulator	Defined family regulators	TetR		"transcriptional regulator (TetR/AcrR family), putative"	2	1	0.09	0.7	2			8.21			1	0.63		0.71																					
SCO3373	other	putative Clp-family ATP-binding protease	Macromolecule metabolism	"Degradation of proteins, peptides, glycoproteins"	clpC	"ATP-dependent Clp protease, ATP-binding subunit ClpC"	63	26	0.88	0.82	33.3	17.48	29.19	36.03	39	42.69	1	1.18	1.19	1.26	1.23	1.5	1.08	1.23	0	1.1	0.87	1.07	0.41	1.17	0.4	1.09	0.48	2	0.56	1.32	0.68	1.23	0.28	0.23	G
SCO3375	other	putative Lsr2-like protein	Periplasmic/exported/lipoproteins	Gram +ve surface anchored	lsr2	lsr2 protein precursor. {mycobacterium	19	4	2.49	0.66	6	2	4.31	20.72	68.47	59.46	1	0.95	0.72	0.72	0.74	0.43	0.41	0.57	0.63	1.3	0	1.14	0.04	1.3	0.03	1.23	0	1.37	0.01	1.83	0	1.13	-2.51	0.43	G
SCO3381	nadC	nicotinate-nucleotide pyrophophorylase	"Biosynthesis of cofactors, carriers"	Pyridine nucleotide	nadC	nicotinate-nucleotide pyrophosphorylase	2	2	0.09	0.79	4			8.81			1	0.72		0.58			0.5																-2.69	-0.16	F
SCO3382	nadB	L-aspartate oxidase	"Biosynthesis of cofactors, carriers"	Pyridine nucleotide	nadB	L-aspartate oxidase				0.73	1.52			2.59			1	0.91		0.98			0.52																		
SCO3383	other	"putative pantoate-amino acid ligase ""putative pant"	"Biosynthesis of cofactors, carriers"	Pantothenate			2	1	0.07		2		2	10.68		25.22	1	0.45	0.43		0.39			0.45			0.76	7.3			0.64	19.65					0.89	3.51	-3.67	-0.85	A
SCO3385	other	putative L-allo-threonine aldolase	Degradation of small molecules	Amino acids		probable lyase	4	1	0.13	0.67	2	2	2.01	10.92	29.03	28.04	1	1.61	2.96	2.18	3.53	2.77	2.51	2.49	0.16	2.51	0.06	1.91	0.08	1.42	0.09	2.78	0.21	11.22	0.21	8.68	0.01	1.35	3.01	0.74	G
SCO3395	other	putative secreted protein	Periplasmic/exported/lipoproteins	Gram +ve exported/lipoprotein		conserved hypothetical protein	1	1	0.03	0.67	4.36			15.35			1	1.45		1.4			0.95		0.6	677.73			0.98	99.13					0.73	4.77			-0.03	0.77	G
SCO3398	folP	putative dihydropteroate synthase	"Biosynthesis of cofactors, carriers"	Folic acid	folP	dihydropteroate synthase	3	2	0.12	0.74	4.01		2	31.25		32.29	1	0.73	0.79	0.54	0.94		0.21	0.71															-2.89	0.73	G
SCO3401	folK	putative hydroxymethyldihydropteridine  pyrophosph	"Biosynthesis of cofactors, carriers"	Folic acid	folK	2-amino-4-hydroxy-6-hydroxymethyldihydropteridine pyrophosphokinase	3	2	0.22	0.78	4.16			23.65			1	1.43		1.44			1.77		0.19	4.16			0.51	1.09					0.16	6.64					
SCO3404	ftsH2	cell division protein ftsH homolog	Cell process	Cell division		cell division protein ftsH2	48	21	1.24	0.77	39.66	7.11	16.26	51.5	28.89	40.57	1	0.92	1.13	1.13	1.3	1.19	1.26	1.33	0.39	1.21	0.02	1.18	0.04	1.22	0	1.16	0.64	3.64	0.18	1.41	0.07	1.48	0.19	-0.12	G
SCO3405	hprT	putative hypoxanthine phosphoribosyltransferase	Central intermediary metabolisms	Salvage of nucleosides and nucleotides	hpt	hypoxanthine phosphoribosyltransferase	1	1	0.06	0.84	2			10.7			1	0.76		0.41			0.2		0.3	6.07			0.64	221071.17					0.02	1.68			-4.92	0.49	F
SCO3407	other	conserved hypothetical protein	hypothetical protein	Conserved in organism other than Escherichia coli		conserved hypothetical protein	5	2	0.14	0.72	4.41		2.08	24.27		13.6	1	1.11	1.35	1.27	1.98		3.59	1.61	0.24	1.23	0.52	2.91	0.35	1.38	0.19	3.6			0.01	2.12	0.45	5.36	1.99	-0.66	G
SCO3409	ppa	putative inorganic pyrophosphatase	Central intermediary metabolisms	Phosphorus compounds	ppa	inorganic pyrophosphatase	11	5	0.8	0.9	7.79	5.38	9.53	30.67	28.22	46.01	1	1.14	1.34	0.94	1.1	1.14	0.62	0.91	0.29	1.28	0.29	1.37	0.35	1.52	0.8	1.3	0.99	2.98	0.07	1.67	0.26	1.48	-0.65	0.65	E
SCO3420	other	putative aldehyde dehydrogenase	Degradation of small molecules	Carbon compounds		probable aldehyde dehydrogenase	4	4	0.12	0.81	10.43	4.59		26.34	20.58		1	1.98		2.78		3.06	4.77	2.96	0.05	1.94			0.2	1.75			0.18	2.2	0.03	3.98	0.23	2.34	3.61	0.18	G
SCO3542	other	integral membrane protein with kinase activity	Central intermediary metabolisms	Nucleotide interconversions		integral membrane protein with kinase activity	8	7	0.07	0.71	9.18	2.33	6	15.52	37.74	26.45	1	0.87	1.15	0.89	1.36	0.7	1.54	0.64	0.27	1.38	0.01	1.18	0.85	1.29	0	1.14	0.64	5.64	0.06	1.6	0.26	1.79	-0.55	-0.11	G
SCO3543	other	probable DNA topoisomerase I	Macromolecule metabolism	"DNA - replication, repair, restr./modific'n"		dna topoisomerase i	5	4	0.04	0.82	8.75	4.75	4.51	13.87	19.33	18.59	1	0.82	0.72	0.93	0.72	1.33	0.77	1.07	0.02	1.18	0.54	1.59	0.45	1.43	0.5	1.5	0.51	14.27	0.5	2.39	0.45	2.15			
SCO3545	other	putative transferase	Macromolecule metabolism	"DNA - replication, repair, restr./modific'n"		putative transferase				0.75	1.52			2.18			1	0.67		0.56			0.48		0.46	89.5			0.1	1.41					0.27	62.49					
SCO3546	other	putative small secreted protein	Periplasmic/exported/lipoproteins	Gram +ve exported/lipoprotein		putative small secreted protein	2	1	0.1	0.77	2	1.75		8.67	29.08		1	0.68		0.91		1.88	1.06	2.09	0.32	15.09			0.68	5.92			0.49	187.3	0.8	8.65	0.43	129.72	0.32	-0.74	B
SCO3563	acsA	acetyl-coenzyme A synthetase	Fatty acid and phosphatidic acid biosynthesis	Fatty acid and phosphatidic acid biosynth	acs	acetyl-CoA synthase	11	5	0.26	0.83	8.05		6.06	11.21		18.13	1	1.83	1.67	1.63	1.58		1.58	1.57	0	1.26	0.26	1.19	0.03	1.1	0.05	1.16			0.02	1.44	0.34	1.43			
SCO3571	other	putative transcriptional regulator	Other regulation	Other regulation		probable transcription regulator	18	8	1.07	0.79	8.24	5.52	9.11	33.48	52.68	63.39	1	0.97	0.89	1	1.32	1.07	1.74	1.7	0.93	2.87	0.62	1.39	0.68	1.22	0.05	1.35	0.21	1.2	0.21	2.69	0.01	1.51	0.38	-0.66	G
SCO3576	other	hypothetical protein	hypothetical protein	No homologues		conserved hypothetical protein	1	1	0.23	0.67			2			26.42		1	0.82		0.89			0.58																	
SCO3581	other	conserved hypothetical protein	hypothetical protein	Conserved in organism other than Escherichia coli		GatB/Yqey domain superfamily	7	2	0.34	0.84	4.66	3.7	2	46.1	57.14	21.43	1	1.45	1.72	1.24	1.2	0.95	1.58	0.93	0.06	1.48			0.31	1.39			0.07	1.59	0.21	2.34	0.08	1.69	0.26	0.42	G
SCO3582	other	putative secreted protein	Periplasmic/exported/lipoproteins	Gram +ve exported/lipoprotein		Ser/Thr protein phosphatase family	3	3	0.13	0.73	6			16.18			1	1.06		1.02			1.02		0.7	1.57			0.36	1.13					0.84	1.27			-0.42	0.04	G
SCO3607	other	putative secreted protein	Periplasmic/exported/lipoproteins	Gram +ve exported/lipoprotein		probable membrane protein				0.71	1.52			2.04			1	1		4.93			15.09																		
SCO3610	other	putative peptide hydrolase	Macromolecule metabolism	"Degradation of proteins, peptides, glycoproteins"		probable peptide hydrolase	4	3	0.09	0.77	6.59		2	9.24		7.76	1	1.27	1.45	2.01	1.57		2.78	1.82	0.25	3.53			0.08	2					0.12	12.46			1.87	-0.16	G
SCO3615	ask	putative aspartokinase	amino acid biosynthesis	Threonine		probable aspartokinase	25	7	1.04	0.72	13.27	6.28	14.18	33.88	30.59	25.41	1	0.98	0.94	0.94	0.89	0.97	0.66	1.09	0.89	1.41	0.48	1.13	0.58	1.17	0.22	1.16	0.97	1.79	0	1.29	0.31	1.24	-0.89	0.15	E
SCO3617	other	hypothetical protein	hypothetical protein	No homologues		conserved hypothetical protein	6	4	0.56	0.84	4		4	15.07		22.37	1	1.64	1.91	2.74	2.3		3.73	2.24	0.24	2.88	0.08	1.23	0.02	1.47	0.01	1.16			0.03	2.98	0.02	1.22	2.96	0.14	G
SCO3619	other	conserved hypothetical protein	hypothetical protein	Conserved in organism other than Escherichia coli		conserved hypothetical protein TIGR00103	4	3	0.85	0.87	6.01		2.72	65.22		40	1	0.9	1.03	1.62	0.99		1.68	0.79	0.29	1.26	0.05	1.15	0.01	1.45	0.22	1.19			0.15	2.37	0	1.06	0.09	-0.13	G
SCO3622	other	putative aminotransferase	Not classified (included putative assignments)	Not classified (included putative assignments)		probable aminotransferase	4	2	0.15	0.76	4.02		2.45	14.86		15.3	1	0.88	0.75	0.88	0.97		0.62	0.91	0.1	1.18	0.18	1.4	1	2.29	0.27	1.3			0.27	3.16	0.84	1.98	-1.31	0.08	A
SCO3629	purA	adenylosuccinate synthetase	Nucleotide biosynthesis	Purine ribonucleotide biosynthesis	purA	adenylosuccinate synthetase	18	7	0.63	0.81	17.68	4.02	4.46	33.72	40.98	36.3	1	0.91	0.9	0.87	0.75	0.3	0.6	0.32	0.12	1.13	0.87	1.1	0.62	1.2	0.02	1.16	0.01	1.97	0	1.31	0	1.59	-2.66	0.61	G
SCO3647	other	conserved hypothetical protein	hypothetical protein	Conserved in organism other than Escherichia coli		conserved hypothetical protein	6	3	0.56	0.76	2.69		6.62	39.86		65.03	1	1.1	1.06	1.27	0.91		1.37	0.73	0.29	1.24	0.17	1.06	0.37	1.46	0	1.11			0.12	1.53	0.01	1.31	-0.3	0.04	G
SCO3649	fba	"putative fructose 1,6-bisphosphate aldolase"	"Energy metabolism, carbons"	Glycolysis	fba	"fructose-bisphosphate aldolase, class II"	38	14	3.41	0.86	10.13	20.94	16.34	22.74	78.13	66.47	1	1.1	0.96	1.16	0.85	0.79	0.92	0.81	0.2	1.16	0.18	1.23	0.29	1.1	0	1.18	0.25	1.77	0.45	1.27	0.07	1.38	-0.86	0.21	G
SCO3651	other	hypothetical protein	hypothetical protein	Conserved in organism other than Escherichia coli		conserved hypothetical protein				0.8	1.7			10.69			1	1.4		0.81																					
SCO3652	other	putative membrane protein	Periplasmic/exported/lipoproteins	Gram +ve membrane		conserved hypothetical protein	2	2	0.08	0.63	4.47			20.65				1		1.22									0.82	5676.23											
SCO3659	other	hypothetical protein	hypothetical protein	No homologues		conserved hypothetical protein	12	4	1.78	0.7	6.83	5.3	6.76	47.75	20.22	29.21	1	1.75	1.71	1.81	1.41	2.84	1.35	2.11	0.03	1.63	0.91	1.67	0.87	1.55	0.45	1.86	0.34	3.4	0.05	1.34	0.41	1.59	1.66	0.53	B
SCO3661		"putative ATP-dependent protease ATP-binding  subunit ""ATP-dependent protease ATP-binding subunit  (fragment)"""					21	13	0.23		19.36	7.51	11.55	26.94	18.5	30.75	1	1.38	1.75	3.24	2.74	2.42	2.83	2.42	0.02	1.31	0.02	1.21	0	1.24	0	1.36	0	1.33	0	1.26	0	1.23			
SCO3669	dnaJ	molecular chaperone	Cell process	Chaperones		DnaJ	1	1	0.02	0.74	2			21.8			1	1.37		2.34			1.61																1.63	0.72	B
SCO3670	grpE	heat chock protein	Cell process	Chaperones		grpe protein	11	6	0.98	0.77	9.7	2	4.34	26.22	15.56	27.11	1	0.89	0.76	0.93	0.64	0.23	0.39	0.37	0.32	1.34	0.61	1.94	0.68	1.28	0.12	1.54	0.01	1.3	0.04	2.39	0	1.57	-3.18	0.8	F
SCO3671	dnaK	"heat shock protein 70 (fragment) ""heat shock prote"	Cell process	Chaperones			297	36	118.38		62.93	51.58	48.19	65.37	70.23	63.11	1	1.05	1.05	1.36	0.96	1.05	0.79	1	0.39	1.13	0.94	1.07	0	1.07	0.01	1.07	0.98	1.19	0.04	1.25	0.44	1.13	-0.5	0.4	G
SCO3673	other	putative iron-sulphur-binding reductase	Not classified (included putative assignments)	Not classified (included putative assignments)		"ferredoxin, 4Fe-4S"	5	4	0.09	0.9	9.74	3.55		10.79	14.21		1	0.92		0.79		0.71	1.53	0.71	0.39	1.26			0.35	1.43			0.3	2.21	0.16	1.9	0.25	2.03	-0.98	-0.61	G
SCO3678	other	putative deoxynucleotide triphosphate deaminase	Central intermediary metabolisms	Nucleotide interconversions		deoxycytidine triphosphate deaminase	1	1	0.06	0.57	2			7.85			1	0.66		0.86			0.31																-3.17	0.73	G
SCO3727	other	putative stress response protein	Cell process	Detoxification		"tellurium resistance protein TerZ, putative"				0.8	1.9			23.71			1	0.76		0.74			0.84		0.11	1.85			0.9	6.87					0.62	27.6					
SCO3731	other	cold-shock protein	Cell process	"Adaptations, atypical conditions"	cspB	"cold shock protein, CSD family"	6	2	2.51	0.85	2.27	5.19	4.09	56.72	97.01	77.61	1	1.15	0.85	1.03	0.48	0.86	0.92	0.59	0.1	1.21	0.38	2.55	0.52	1.45	0.01	1.73	0.53	3.28	0.7	1.69	0.05	1.95	-1.41	-0.02	G
SCO3748	f40	cold shock protein	Cell process	"Adaptations, atypical conditions"	cspB	"cold shock protein, CSD family"	1	1	0.23	0.78	2			23.88			1	1.09		1.41			0.5																-1.43	1.24	G
SCO3765	other	putative integral membrane protein	Periplasmic/exported/lipoproteins	Gram +ve membrane		CBS domain protein	2	1	0.06	0.82	2.9			18.3			1	1.55		1.12			1.14																0.08	0.37	G
SCO3767	other	conserved hypothetical protein	hypothetical protein	Conserved in organism other than Escherichia coli		tellurium resistance protein TerB (terB) putative	73	13	59.32	0.86	23.82	18.69	16.71	65.56	86.09	76.16	1	1.52	1.47	1.8	1.42	2.48	3.49	1.91	0	1.16	0.65	1.17	0.01	1.14	0.32	1.15	0	1.26	0	1.31	0.03	1.22	2.12	-0.38	C
SCO3768	other	putative translocase protein	Not classified (included putative assignments)	Not classified (included putative assignments)		twin arginin translocation complex component	8	2	1.23	0.68		3.24	3.26		48.78	45.12		1	0.91	1.1	1.84	3.58		2.53			0.37	1.25	0.67	1.66	0	1.29	0.28	13.56			0.02	2.21			
SCO3790	other	conserved hypothetical protein	hypothetical protein	Conserved in organism other than Escherichia coli		HYPOTHETICAL TRANSMEMBRANE PROTEIN	41	13	0.82	0.69	21.82	10.17	13.42	37.86	28.32	39.45	1	6.69	4.53	4.49	6.29	11.44	7.72	9.1	0	2	0	1.23	0	1.14	0.51	1.21	0.02	1.53	0	2.36	0.01	1.25	6.72	0.96	C
SCO3791	other	hypothetical protein SCH63.38	hypothetical protein	Conserved in organism other than Escherichia coli		conserved hypothetical protein				0.64	1.7		1.4	6.29		10.56	1	1.78	1.98	1.83	1.79		2.06	1.06	0.01	1.1	0	1.02	0.81	3.48	0.59	1.06					0	1.09			
SCO3792	other	putative methionyl tRNA synthetase	Macromolecule metabolism	Amino acyl tRNA syn; tRNA modific'n	metG	methionyl-tRNA synthetase	19	8	0.57	0.81	10.26	4.94	6.6	20.07	26.02	19.89	1	1.06	0.95	0.77	0.73	0.83	0.92	0.77	0.76	1.48	0.15	1.17	0.01	1.28	0	1.24	0.23	1.49	0.86	2.8	0.04	1.35	-1.16	-0.12	G
SCO3795	aspS	aspartyl-tRNA synthetase	Macromolecule metabolism	Amino acyl tRNA syn; tRNA modific'n	aspS	aspartyl-tRNA synthetase	26	12	0.6	0.84	19.42	6.64	11.32	28.11	28.96	24.7	1	0.91	0.78	0.78	0.7	0.63	0.58	0.69	0.06	1.1	0.15	1.24	0.06	1.19	0.03	1.27	0.11	1.61	0	1.22	0	1.18	-1.86	0.11	G
SCO3800	other	"putative acyl-CoA dehydrogenase ""putative dehydrog"	Degradation of small molecules	Fatty acids			1	1	0.02		3.73			9.54			1	1.53		1.39			2.09																1.55	-0.08	G
SCO3801	other	putative aminopeptidase	Macromolecule metabolism	"Degradation of proteins, peptides, glycoproteins"		probable m18-family aminopeptidase 2	2	2	0.07	0.83	6.33			29.17			1	0.79		0.49			0.43		0.09	1.34			0.01	1.3					0.02	1.92			-3.14	-0.11	A
SCO3808	other	conserved hypothetical protein	hypothetical protein	Conserved in organism other than Escherichia coli		conserved hypothetical protein	4	2	0.18	0.78	4			17.15			1	1.11		1.38			2.57		0.66	1.99			0.15	1.4					0	1.49			1.81	-0.61	G
SCO3815	bkdC1	putative dihydrolipoamide acyltransferase  compone	"Energy metabolism, carbons"	Pyruvate dehydrogenase		probable dihydrolipoamide acyltransferase component	11	3	0.36	0.77	5.94	2	3.46	17.91	29.85	24.09	1	1.65	1.65	1.57	2.05	1.64	1.28	1.91	0.15	2.08	0.98	1.48	0.82	1.55	0.28	1.56	0.46	1.04	0.62	3.08	0.59	1.81	1.33	0.66	B
SCO3816	bkdB1	putative branched-chain alpha keto acid  dehydroge	"Energy metabolism, carbons"	Pyruvate dehydrogenase	pdhB	"2-oxo acid dehydrogenase, E1 component, beta subunit"	10	9	0.37	0.83	8.67	4	6.01	33.74	28.22	30.67	1	0.92	1.13	1.46	1.15	3.82	0.92	1.65	0.35	1.22	0.13	1.33	0.1	1.76	0.14	1.39	0.1	7.8	0.73	1.77	0.1	2.08	0.88	0.04	G
SCO3817	bkdA1	putative branched-chain alpha keto acid  dehydroge	"Energy metabolism, carbons"	Pyruvate dehydrogenase	pdhA	"pyruvate dehydrogenase complex, E1 component, pyruvate dehydrogenase alpha subunit"	6	3	0.16	0.76	3.7	6.24		20.62	24.7		1	1.1		1.32		1.24	1.07	1.02	0.53	1.55			0.04	1.18			0.63	1.8	0.78	1.95	0.79	2.05	0.06	0.34	B
SCO3822	other	conserved hypothetical protein	hypothetical protein	Conserved in organism other than Escherichia coli		conserved hypothetical protein	15	4	1.68	0.74	8.33	2	5.7	39.66	45.25	30.73	1	1.16	1.17	1.23	1.21	0.8	1.39	0.77	0.21	1.26	0.71	1.08	0.62	1.29	0.38	1.13	0.46	5.86	0.01	1.27	0.12	1.72	-0.28	0.22	G
SCO3823	other	putative quinone oxidoreductase	"Energy metabolism, carbons"	Electron transport		probable quinone oxidoreductase	1	1	0.04	0.79	3.24			9.2			1	1.53		1.46			1.25		0.12	2.85			0.87	23.51					0.15	1.97					
SCO3828	other	putative molybdopterin-guanine dinucleotide  biosy	"Biosynthesis of cofactors, carriers"	Molybdopterin		conserved hypothetical protein	1	1	0.04	0.57	2			23.76			1	1.33		1.25			2.18		0.03	1.21			0.7	5.38									1.43	-0.38	G
SCO3829	bkdC2	putative dihydrolipoamide acyltransferase  compone	"Energy metabolism, carbons"	Pyruvate dehydrogenase		probable dihydrolipoamide acyltransferase component E2	1	1	0.02	0.65	2.8			21.38			1	1.26		1.25			2.09																1.33	-0.38	G
SCO3830	bkdB2	putative branched-chain alpha keto acid  dehydroge	"Energy metabolism, carbons"	Pyruvate dehydrogenase	pdhB	"2-oxo acid dehydrogenase, E1 component, beta subunit"	2	1	0.08	0.69			2			22.16		1	1.74		6.22			2.74			0.13	4.22			0	1.16					0.12	10.54			
SCO3835	other	putative dehydrogenase	Not classified (included putative assignments)	Not classified (included putative assignments)		probable dehydrogenase	4	3	0.11	0.84		2	6		4.8	22.2		1	1.29	1.02	3.46	5.25		3.72			0.09	1.37	0.92	2.18	0.01	1.96	0.06	6.31			0.05	3.65			
SCO3840	other	hypothetical protein	hypothetical protein	No homologues		conserved hypothetical protein	1	1	0.03	0.69	2.06			22.14			1	0.69		0.61			0.59		0.5	108.12			0.58	7.94					0.75	8866236			-2.31	-0.33	G
SCO3845	other	putative protein phosphatase	Not classified (included putative assignments)	Not classified (included putative assignments)		probable protein phosphatase	1	1	0.03	0.76	2			2.91			1	1.09		0.88			1.51																0.19	-0.55	B
SCO3846	other	putative FtsW/RodA/SpoVE family cell cycle  protei	Cell process	Cell division		probable cell division protein SCH69.16				0.73	2.62			8.77			1	0.91		0.91			1.67		0.69	1.98			0.96	1.36					0.15	2.36					
SCO3848	other	putative serine/threonine protein kinase	Protein kinases	Serine/threonine		probable serine/threonine protein kinase	3	3	0.06	0.8	6.31		2	13.08		11.89	1	1.09	2.04	1.63	2.36		3.68	3.15	0.45	1.49			0.32	2.55					0.04	3.41					
SCO3857	other	putative regulatory protein	Other regulation	Other regulation		probable regulatory protein	2	1	0.07	0.59	2.24		2	21.98		23.71	1	0.63	0.64	0.61	0.67		0.35	1.8					0.97	4908.1					0.51	915370			-2.1	-0.32	A
SCO3859	other	putative DNA-binding protein	Other regulation	Other regulation		gra-orf8	7	3	0.55	0.57	6			39.01			1	1.63		1.72			0.86		0.25	13.82			0.56	1.4									0.08	1.23	G
SCO3873	gyrA	DNA gyrase subunit A	Macromolecule metabolism	"DNA - replication, repair, restr./modific'n"	gyrA	"DNA gyrase, A subunit"	26	13	0.32	0.77	18.31	4.74	13.9	29.64	27.65	26.37	1	0.98	0.84	0.81	0.86	0.59	0.9	0.79	0.9	1.37	0.02	1.14	0.09	1.24	0.05	1.14	0.02	1.48	0.49	1.36	0.2	1.39	-1.32	-0.11	G
SCO3874	gyrB	DNA gyrase subunit B	Macromolecule metabolism	"DNA - replication, repair, restr./modific'n"	gyrB	"DNA gyrase, B subunit"	24	8	0.43	0.82	12.09	8	6.69	19.1	30.17	20.41	1	0.95	0.75	0.88	0.92	0.76	1.14	0.73	0.17	1.09	0.08	1.3	0.07	1.07	0.84	1.3	0.01	1.18	0.29	1.29	0.02	1.24	-1.01	-0.31	G
SCO3877	other	putative 6-phosphogluconate dehydrogenase	"Energy metabolism, carbons"	"Oxidative branch, pentose pwy"		6-phosphogluconate dehydrogenase family protein	40	10	4.68	0.78	14.13	9.62	13.08	33.33	41.58	32.99	1	1	0.89	0.84	0.67	0.55	0.25	0.66	0.99	1.1	0.08	1.14	0.05	1.19	0	1.15	0.18	2.47	0	1.42	0.02	1.44	-2.52	1	E
SCO3878	dnaN	"DNA polymerase III, beta chain"	Cell process	Chromosome replication		"DNA polymerase iii, beta chain"	28	6	1.98	0.74	12.12	2	6.03	30.32	15.43	25.27	1	0.95	0.92	1.02	0.95	0.89	1.23	0.95	0.57	1.19	0.43	1.1	0.41	1.18	0.98	1.17	0.01	1.05	0.06	1.25	0.79	1.06	-0.52	-0.24	G
SCO3884	other	conserved hypothetical protein	hypothetical protein	Conserved in organism other than Escherichia coli		R3H domain protein	10	2	0.75	0.7	7.24	2	3.52	32.35	42.94	40	1	0.65	0.63	0.46	0.58	0.36	0.28	0.33	0.01	1.34	0.58	1.12	0.36	2.2	0.14	1.16	0	1.08	0.02	2.56	0	1.24	-3.76	0.31	G
SCO3885	other	conserved hypothetical GidB-family protein	hypothetical protein	Conserved in organism other than Escherichia coli		glucose inhibited division protein b. {streptomyces	1	1	0.04	0.49	2			11.3			1	0.71		0.52			0.39																-3.33	-0.02	F
SCO3887	other	putative partitioning or sporulation protein	Cell process	Differentiation/sporulation		probable partitioning or sporulation protein	9	4	0.31	0.53	7.44	2	4.6	33.23	27.13	28.66	1	1.17	1.15	1.16	1.22	1.2	1.4	1.16	0.27	1.37	0.85	1.22	0.95	1.27	0.74	1.38	0.86	1.66	0.22	1.89	0.94	1.22	0.23	-0.01	G
SCO3889	trxA	thioredoxin	"Biosynthesis of cofactors, carriers"	"Thioredoxin, glutaredoxin, glutathione"	trx	thioredoxin	2	2	0.27	0.83	4			30			1	1.18		2.09			1.47		0.2	1.98			0.03	1.37					0.11	2.34			1.24	0.55	G
SCO3890	trxB	thioredoxin reductase (NADPH)	Central intermediary metabolisms	2'-Deoxyribonucleotide metabolism	NADPH	thioredoxin reductase	19	6	1	0.79	12.75	4.24	4.79	34.16	25.16	23.91	1	0.91	0.71	0.95	0.69	1.09	0.94	0.88	0.28	1.21	0.49	2.11	0.54	1.17	0.35	1.85	0.09	1.25	0.64	1.35	0.81	1.34	-0.96	-0.37	G
SCO3893	other	hypothetical protein	hypothetical protein	Conserved in organism other than Escherichia coli		conserved hypothetical protein	1	1	0.02	0.61	2.21			20.07			1	0.85		0.64			0.82		0.3	1.66			0.31	2.49					0.58	3.72			-1.52	-0.46	G
SCO3895	other	putative membrane protein	Periplasmic/exported/lipoproteins	Gram +ve membrane		conserved hypothetical protein				0.7			1.41			17.79		1	0.92		1.01			1			0.08	1.12			0.93	1.42					0.99	2.8			
SCO3896	other	putative RNA nucleotidyltransferase	Macromolecule metabolism	"RNA synthesis, modification, DNA transcript'n"		probable RNA nucleotidyltransferase	2	1	0.04	0.62	2.49			9.94			1	0.72		0.62			0.45		0.07	1.46			0.11	1.28					0.01	1.53			-2.84	0.03	G
SCO3899	other	hypothetical protein	hypothetical protein	Conserved in organism other than Escherichia coli		Myo-inositol-1-phosphate synthase superfamily	148	24	73.72	0.86	37.18	35.16	26.7	64.44	78.33	64.72	1	0.95	0.81	0.89	0.68	0.69	0.53	0.6	0.32	1.1	0	1.08	0.1	1.09	0	1.08	0.02	1.29	0	1.22	0	1.15			
SCO3903	other	hypothetical protein	hypothetical protein	No homologues		conserved hypothetical protein	1	1	0.03	0.71			2.02			26.24		1	2.07		2.46			1.07			0.49	7605.66			0.39	2980.57					0.96	304081.52			
SCO3904	other	conserved hypothetical protein	hypothetical protein	Conserved in organism other than Escherichia coli		FemAB family superfamily	6	4	0.17	0.77	2.94	3.52	8	16.89	31.37	26.81	1	0.86	0.85	1.1	1.08	2.4	1.69	1.65	0.63	3.22	0.93	1.18	0.25	1.63	0.02	1.19	0.21	10.88	0.02	1.4	0.02	1.69	0.74	-0.83	G
SCO3906	rpsF	putative 30S ribosomal protein S6	Ribosome	"Ribosomal proteins - synthesis, modification"	rpsF	ribosomal protein S6	131	6	32902.45	0.75	12.55	11.07	11.53	62.5	91.67	77.08	1	0.74	0.72	0.66	0.67	0.78	0.53	0.87	0	1.21	0.76	1.22	0.05	1.12	0.29	1.21	0.58	1.24	0.01	1.55	0.03	1.16	-1.83	-0.23	E
SCO3907		putative single-strand DNA-binding protein					8	3	0.6	0.73	6			25.13			1	0.89		0.83			0.7		0.38	1.35			0.49	1.28					0.03	1.37					
SCO3908	rpsR	putative 30S ribosomal protein S18	Ribosome	"Ribosomal proteins - synthesis, modification"	rpsR	ribosomal protein S18	18	3	2.27	0.72	7.9	3.35	4.9	43.59	69.23	69.23	1	0.85	0.62	0.57	0.55	0.89	0.35	0.77	0.03	1.15	0.07	1.41	0.05	1.49	0.14	1.8	0.91	2.29	0.01	2.1	0.7	1.66			
SCO3909	rplI	50S ribosomal protein L9	Ribosome	"Ribosomal proteins - synthesis, modification"	rplI	ribosomal protein L9	89	11	64.51	0.79	12.67	14.57	16.95	59.46	70.27	72.3	1	0.77	0.63	0.72	0.49	0.51	0.22	0.53	0	1.12	0.09	1.26	0.35	1.18	0	1.24	0.11	1.69	0	1.26	0.04	1.44	-3.24	0.6	E
SCO3920	cysA	putative cystathionine/methionine  gamma-synthase/	amino acid biosynthesis	Methionine		putative cystathionine gamma-lyase	2	1	0.06	0.64	4.38	2		8.67	23.47		1	1.11		0.96		0.65	0.36	0.72	0.38	1.38			0.17	1.31									-1.85	0.93	G
SCO3941	other	putative serine/threonineprotein kinase	Protein kinases	Serine/threonine		"phosphatase, putative"				0.71	1.7			10.05			1	0.92		0.84			0.33																		
SCO3944	other	putative histidinol-phophate aminotransferase	amino acid biosynthesis	Histidine	hisC	histidinol-phosphate aminotransferase	3	3	0.11	0.72	6.14		5.62	26.74		30.36	1	1.9	2.44	1.63	2.74			1.87	0.27	40.99	0.12	1.4	0.05	1.15	0	1.18					0.95	1.83	2.3	0.68	G
SCO3950	other	conserved hypothetical protein SCD78.17c	hypothetical protein	Conserved in organism other than Escherichia coli		"haloacid dehalogenase-like hydrolase, putative"	2	1	0.08	0.7	2.05			14.75			1	0.93		1.01			1.07		0.43	1.31			0.78	2.45					0.84	2.56			-0.4	-0.15	G
SCO3958	other	ABC transporter ATP-binding protein	Cell process	Transport/binding proteins		"ABC transporter, ATP-binding protein"				0.81	1.52			6.93			1	2.05		1.27			5.26																		
SCO3960	other	conserved hypothetical protein SCD78.27c	hypothetical protein	Conserved in organism other than Escherichia coli		"haloacid dehalogenase-like hydrolase, putative"	1	1	0.06	0.71			2			16.43		1	1.28		1.31			1.25																	
SCO3961	serS	seryl-tRNA synthase	Macromolecule metabolism	Amino acyl tRNA syn; tRNA modific'n	serS	seryl-tRNA synthetase	13	7	0.34	0.83	11.71	3.34	6.1	28.47	45.18	40.47	1	0.94	0.89	0.94	0.94	0.79	0.94	0.81	0.58	1.28	0.75	1.54	1	1.28	0.98	1.55	0.54	1.94	0.83	1.75	0.53	1.62	-0.96	-0.05	G
SCO3962	pheA	prephenate dehydratase	amino acid biosynthesis	Amino Acid Biosynthesis		prephenate dehydratase	3	2	0.15	0.64	4			17.42			1	0.93		0.83			1.05		0.52	1.51			0.88	1817.1									-0.68	-0.35	G
SCO3963	other	conserved hypothetical protein SCD78.30c	hypothetical protein	Conserved in organism other than Escherichia coli		Tat-translocated enzyme	1	1	0.03	0.68	2.7			18.65			1	1.03		0.99			1.03		0.92	2.81			0.9	2.76					0.88	6.79			-0.44	-0.03	G
SCO3966	other	putative secreted protein	Periplasmic/exported/lipoproteins	Gram +ve exported/lipoprotein		SCO1/2 family protein	2	2	0.11	0.92	4.89			18.06			1	0.77		0.61			0.9		0.03	1.25			0.11	1.36					0.67	1.9			-1.43	-0.7	A
SCO3967	other	conserved hypothetical membrane protein	Periplasmic/exported/lipoproteins	Gram +ve membrane		"ycnI, putative"	36	8	5.87	0.84	15.45	10	15.12	61.66	51.78	60.08	1	0.85	1.25	1.41	1.59	1.5	3.54	1.49	0.07	1.19	0.01	1.3	0	1.1	0	1.36	0	1.41	0	1.3	0	1.41	1.39	-0.79	G
SCO3970	other	Xaa-Pro aminopeptidase	Macromolecule metabolism	"Degradation of proteins, peptides, glycoproteins"		xaa-pro aminopeptidase i	26	11	0.83	0.84	17.86	10	14.42	40.12	28.11	38.7	1	0.95	0.82	0.98	0.69	0.61	0.54	0.73	0.57	1.2	0	1.09	0.87	1.42	0	1.09	0.2	2.06	0	1.47	0.01	1.23			
SCO3974	other	hypothetical protein	hypothetical protein	No homologues		SEC-C motif domain protein	13	6	0.58	0.7	12.82		2	35.2		18.69	1	1.1	0.8	0.78	0.67		0.54	0.91	0.47	1.31	0	1.05	0.08	1.49	0	1.14			0	1.28	0.05	1.21	-1.74	0.17	E
SCO3977	other	putative protease (putative secreted protein)	Macromolecule metabolism	"Degradation of proteins, peptides, glycoproteins"	htrA	heat shock protein HtrA	12	5	0.76	0.77	5.7	7.02	6.42	26.78	44.89	32.18	1	1.44	1.97	1.94	2.71	1.44	5.99	1.45	0.03	1.37	0	1.12	0.05	1.34	0	1.25	1	6.69	0	1.47	1	1.99	2.49	-0.21	B
SCO3979	other	putative TetR-family transcriptional regulator	Defined family regulators	TetR		"transcriptional regulator, TetR family"				0.71		1.7			45.41			1		0.86		0.5		0.6																	
SCO4006	other	putative fatty acid CoA ligase	Degradation of small molecules	Fatty acids	fadD14	medium-chain-fatty-acid--CoA ligase	2	1	0.06	0.78	2			10.57			1	1.22		1.49			2.71		0.67	86.63			0.73	283.75					0.01	1.29			2.05	-0.5	G
SCO4009	other	putative bifunctional protein (histidine kinase  a	Two-component system	Sensor kinase/response regulator fusion	histidinekinase	putative bifunctional protein	7	4	0.07	0.63	4.28	4.96		21.6	39.78		1	1.34		1.34		1		1.06					0.97	1.26			0.01	1.22			0.01	1.18	-0.04	0.54	G
SCO4020	other	putative two component system response  regulator	Two-component system	Response regulator	trcR	DNA-binding response regulator				0.68	1.4			15.13			1	1.74		0.88			0.33																		
SCO4033	other	putative membrane protein	Periplasmic/exported/lipoproteins	Gram +ve membrane		putative membrane protein				0.53			1.4			12.5		1	0.73		0.47			0.55			0.29	2			0.01	1.69					0.01	1.42			
SCO4036	other	Not Specified	Not classified (included putative assignments)	Not classified (included putative assignments)		conserved hypothetical protein				0.73	1.4			36.08			1	0.93		1.03			1.24																		
SCO4041	other	putative uracil phosphoribosyltransferase	Central intermediary metabolisms	"Sugar-nucleotide biosynthesis, conversions"	upp	uracil phosphoribosyltransferase	17	6	1.49	0.8	12.54	2.55	7.26	57.01	32.71	28.04	1	0.8	0.55	0.66	0.6	0.84	0.78	0.92	0	1.13	0.03	1.41	0.27	1.43	0.08	1.4	0.92	73.65	0.24	1.56	0.43	1.42	-1.63	-0.73	G
SCO4043	other	conserved hypothetical protein	hypothetical protein	Conserved in organism other than Escherichia coli		conserved hypothetical protein	1	1	0.11	0.63	2			13.27			1	1.23		0.45			0.81		0.29	3.62			0.02	1.38					0.74	458.89			-1.81	-0.51	A
SCO4058	other	hypothetical protein 2SCD60.24	hypothetical protein	No homologues		conserved hypothetical protein	2	1	0.16	0.65	2			9.58			1	1.16		1.79					0.69	38.38			0.15	3.66											
SCO4068	purD	phosphoribosylamine-glycine ligase (EC  6.3.4.13)	Nucleotide biosynthesis	Purine ribonucleotide biosynthesis	purD	phosphoribosylamine--glycine ligase	6	3	0.22	0.81	4.15	3.35	3.37	17.07	48.32	39.9	1	0.8	0.58	0.59	0.7	0.66	0.84	0.74	0.16	1.54	0.01	1.26	0	1.09	0.15	1.22	0.7	6.09	0.59	2.53	0.76	1.9	-1.8	-0.66	A
SCO4071	purC	phosphoribosylaminoimidazole-succinocarboxamide  s	Nucleotide biosynthesis	Purine ribonucleotide biosynthesis	purC	phosphoribosylaminoimidazole-succinocarboxamide synthase	2	2	0.08	0.84	4	2		25.42	15.05		1	0.83		0.75		1.07	0.38	1.12	0.53	2.87			0.33	1.34					0.1	4.02			-1.43	0.24	A
SCO4075	other	"ABC transport protein, ATP-binding subunit"	Cell process	Transport/binding proteins		open reading frame	3	3	0.11	0.68	2	2	2.2	10.74	45.71	29.45	1	0.76	0.74	0.43	0.95	0.78	2.01	0.82			0.77	1.53	0.31	47.43	0.17	1.56					0.15	1.12	-0.89	-1.38	G
SCO4077	other	hypothetical protein SCD25.13	hypothetical protein	No homologues		conserved hypothetical protein TIGR00302	10	3	2.87	0.48	6		6	43.33		55.56	1	0.81	0.49	0.72	0.39		0.43	0.35	0.47	1.96	0.03	1.54	0.51	1.58	0	1.37			0.09	2.8	0	1.37	-3.39	0.01	F
SCO4078	purQ	phosphoribosyl formylglycinamidine synthase I  (EC	Nucleotide biosynthesis	Purine ribonucleotide biosynthesis	purQ	phosphoribosylformylglycinamidine synthase I	2	2	0.11	0.76	4.05		3.34	13.27		26.99	1	0.76	0.54	0.5	0.54		0.27	0.93	0.08	1.37	0.14	1.64	0.49	4.01	0.25	1.94			0.09	4.86	0.29	1.53	-3.08	-0.04	G
SCO4079	purL	phosphoribosyl formylglycinamidine synthase II  (E	Nucleotide biosynthesis	Purine ribonucleotide biosynthesis	purL	phosphoribosylformylglycinamidine synthase II	11	6	0.26	0.84	15.33	3.22	4.3	35.51	31.38	21.68	1	0.92	0.64	0.69	0.57	0.54	0.48	0.59	0.53	1.32	0.12	1.64	0.03	1.29	0.06	1.67	0.02	1.49	0.02	1.77	0.09	1.7	-2.45	0.05	G
SCO4086	purF	amidophosphoribosyltransferase	Nucleotide biosynthesis	Purine ribonucleotide biosynthesis	purF	amidophosphoribosyltransferase	3	3	0.08	0.72	4.01		2.83	9.06		15.28	1	0.89	1.01	0.68	1.04		0.42	1.2	0.29	1.44	0.02	1.1	0.63	7.11	0.05	1.18			0.17	5.97	0.03	1.32	-1.46	0.38	G
SCO4087	purM	phosphoribosylformylglycinamidine cyclo-ligase	Nucleotide biosynthesis	Purine ribonucleotide biosynthesis	purM	phosphoribosylformylglycinamidine cyclo-ligase	11	5	0.61	0.77	6	4.68	2.19	12.11	24.79	14.08	1	1.02	0.76	0.84	0.83	0.55	0.74	0.67	0.84	1.26	0.01	1.19	0	1.06	0.02	1.17	0	1.38	0.01	1.2	0	1.23	-1.64	0.09	G
SCO4088	other	hypothetical protein SCD25.24c	hypothetical protein	No homologues		conserved hypothetical protein	2	1	0.22	0.47	2			25			1	1.01		1.43			0.96		0.99	24.91			0.22	5.09					0.83	8.01			-0.15	0.45	E
SCO4089	vdh	valine dehydrogenase (EC 1.4.1.-)	amino acid biosynthesis	Glutamate		valine dehydrogenase (NADP+) (EC 1.4.1.8)	6	5	0.24	0.71	6.46		4.23	25.82		19.23	1	1	1.23	1.1	1.26		0.74	0.96	0.98	1.5	0.25	1.59	0.42	1.34	0.19	1.55			0.46	3.19	0.92	2.64	-0.52	0.53	G
SCO4091	other	putative DNA-binding protein	Other regulation	Other regulation	soxR	redox-sensitive transcriptional activator soxr. {escherichia coli	1	1	0.1	0.62	3.4			26.47			1	0.95		1.44			0.47		0.82	8.24			0.04	1.38					0.38	723.58			-1.56	1.2	A
SCO4096	other	ATP-dependent RNA helicase	Macromolecule metabolism	"RNA synthesis, modification, DNA transcript'n"	deaD	ATP-dependent RNA helicase DeaD				0.78	1.53			4.05			1	0.77		1.24			0.78		0.32	5.98			0.46	202.88					0.58	55.22					
SCO4125	other	putative acetyltransferase	Not classified (included putative assignments)	Not classified (included putative assignments)		putative acetyltransferase protein	1	1	0.07	0.52			2			24.86		1	1.77		1.6			2.03																	
SCO4136	other	conserved hypothetical protein SCD84.04c	hypothetical protein	Conserved in organism other than Escherichia coli		"Uncharacterized BCR, COG1937 family"	5	2	0.39	0.68	4.18			39.85			1	0.84		0.83			0.79		0.08	1.24			0.89	1.27					0.49	3.44			-1.29	-0.13	G
SCO4137	other	conserved hypothetical protein SCD84.04	hypothetical protein	Conserved in organism other than Escherichia coli		Protein of unknown function subfamily	1	1	0.06	0.77	2			6.31			1	0.86		0.3			0.49																-3.47	-0.76	G
SCO4139	pstB	phosphate ABC transport system ATP-binding  protei	Cell process	Transport/binding proteins	pstB-1	"phosphate ABC transporter, ATP-binding protein"	25	9	1.85	0.86	14.96	6.8	11.33	48.06	51.55	41.86	1	5.41	5.66	7.44	6.61	16.36	12.25	7.86	0	2.08	0.6	1.19	0.01	1.27	0.08	1.26	0.02	2.45	0	2.21	0.02	1.35	7.49	0.96	G
SCO4140	pstA	phosphate ABC transport system permease protein	Cell process	Transport/binding proteins	pstA-1	"phosphate ABC transporter, permease protein"				0.83			1.4			6.78		1	0.82		0.67			1.22			0.07	1.31			0	1.02					0.01	1.06			
SCO4141	pstC	phosphate ABC transport system permease  protein	Cell process	Transport/binding proteins	pstC	"phosphate ABC transporter, permease protein"	1	1	0.06	0.8		3.4	3.22		12.2	19.35		1	2.08		2.27	1.06		1			0	1.45			0	1.51	0.66	1.44			1	1.18			
SCO4142	pstS	phosphate-binding protein precursor	Not classified (included putative assignments)	Not classified (included putative assignments)	pstS-1	"phosphate ABC transporter, phosphate-binding protein"	164	30	279.39	0.9	30.93	48.48	42.45	49.73	65.68	57.03	1	4.58	5.31	5.86	5.78	10.18	15.45	8.82	0	1.56	0.01	1.11	0	1.11	0	1.12	0	1.3	0	1.54	0	1.22	7.18	0.44	C
SCO4144	other	conserved hypothetical protein SCD84.12c	hypothetical protein	Conserved in organism other than Escherichia coli		conserved hypothetical protein	2	1	0.06	0.69			2			24.23		1	1.35		1.6			0.96			0.06	1.38			0.01	1.29					0.77	1.43			
SCO4145	ppk	polyphosphate kinase	Central intermediary metabolisms	Phosphorus compounds	ppk	polyphosphate kinase	4	3	0.05	0.8	6.42			19.12			1	1.39		2.11			3.7		0.62	6.62			0	1.2					0.18	8.08			3.15	-0.32	G
SCO4151	other	putative acetyltransferase	Macromolecule metabolism	Proteins - translation and modification		"acetyltransferase, GNAT family family"	2	2	0.09	0.71	4.36	1.88		19.74	35.28		1	1.15		1.35		0.83	1.54	0.86	0.62	2.26			0.25	1.35			0.37	3.52	0.33	4.3	0.2	1.77	-0.11	0.14	G
SCO4164	cysA	putative thiosulfate sulfurtransferase  (fragment)	Central intermediary metabolisms	Sulfur metabolism			1	1	0.04		2.7			13.88			1	1.26		3.55			5.12		0.04	1.23			0.1	4.65					0.05	5.09			4.4	-0.18	C
SCO4165	other	conserved hypothetical protein	hypothetical protein	Conserved in organism other than Escherichia coli	sseC2	sseC2	2	1	0.43	0.8			2			23.16		1	2.55		1.39			2.2			0.02	1.75			0.03	1.28					0.03	1.74			
SCO4173	other	hypothetical protein SCD66.10c	hypothetical protein	No homologues		"conserved protein, putative"	3	1	0.5	0.73		2	2.03		20.87	31.3		1	1.14	0.92	1.14	0.52		0.48					0.05	1.09			0.04	1.75			0.05	2.06			
SCO4179	other	hypothetical protein SCD66.16	hypothetical protein	Conserved in organism other than Escherichia coli		conserved hypothetical protein	6	5	0.48	0.86	6.18	4.02	1.91	37.17	32.98	21.47	1	0.97	0.68	0.77	0.53	0.57	0.61	0.85	0.85	1.42	0.07	1.55	0	1.13	0.02	1.5	0.01	1.33	0.14	2.05	0.76	2.57	-1.96	-0.16	G
SCO4181	other	conserved hypothetical protein	hypothetical protein	Conserved in organism other than Escherichia coli		Glycine cleavage T-protein (aminomethyl transferase) superfamily	10	4	0.54	0.78	6		5	15.58		25.55	1	1.08	1.27	0.83	1.24		0.76	1.59	0.85	2.99	0.18	1.31	0.45	2.56	0.08	1.18			0.58	5.8	0.03	1.41	-0.27	0.21	G
SCO4185	other	conserved hypothetical protein	hypothetical protein	Conserved in organism other than Escherichia coli		L-ASPARAGINASE II	2	2	0.07	0.71	4			15.18			1	0.83		0.45			0.16		0.14	1.4			0.01	1.26					0.09	29.6			-5.17	0.92	A
SCO4186	other	conserved hypothetical protein	hypothetical protein	Conserved in organism other than Escherichia coli		Eis	3	2	0.07	0.69	4			10.29			1	0.77		1.04			1.19		0.43	3.19			0.49	4.78					0.6	3.37			-0.23	-0.41	G
SCO4199	other	hypothetical protein	hypothetical protein	No homologues		conserved hypothetical protein	40	11	3.12	0.82	14	10.44	21.44	38.03	51.17	67.14	1	1.31	2.07	2.44	3.38	4.41	5.01	3.13	0.04	1.29	0	1.13	0	1.31	0	1.19	0	2.01	0	1.51	0	1.31	3.79	-0.26	G
SCO4205	other	conserved hypothetical protein	hypothetical protein	Conserved in organism other than Escherichia coli		u2168e; B2168_C3_245				0.78	1.52			6.55			1	0.9		1.02			1.03																		
SCO4209	pgm	phosphoglycerate mutase	"Energy metabolism, carbons"	Glycolysis		phosphoglycerate mutase	11	7	0.56	0.88	9.4	6	4.27	32.02	40.71	35.97	1	1.11	1.05	1.22	0.98	1.19	1.39	1.13	0.15	1.15	0.75	1.4	0.4	1.26	0.45	1.38	0.91	3.88	0.13	1.56	0.93	1.82	0.05	-0.15	G
SCO4228	other	putative phosphate transport system regulatory  pr	Other regulation	Other regulation			57	8	13.56		16.62	8.72	15.27	61.57	60.7	65.07	1	2.67	3.49	4.45	3.86	7.35	4.81	5.09	0	1.5	0	1.11	0	1.2	0	1.12	0	1.46	0	1.68	0	1.21	5.12	0.72	G
SCO4229	other	putative sensor kinase	Two-component system	Sensor kinase	phoR	sensory box histidine kinase	3	2	0.07	0.65	4			19.01				1		0.58																					
SCO4230	other	putative response regulator	Two-component system	Response regulator	regX3	DNA-binding response regulator RegX3	13	6	0.63	0.78	9.01	4.34	5.53	28.7	30.49	32.74	1	3.59	3.68	5.41	4.08	6.64	7.12	8.69	0	2.21	0.97	4.22	0.01	1.32	0.82	3.81	0.24	3.27	0	2.48	0.03	2.23	5.9	0.56	G
SCO4231	other	putative lipoprotein	Periplasmic/exported/lipoproteins	Gram +ve exported/lipoprotein		"lipoprotein, putative"	2	2	0.2	0.79	2.13	1.52	2.77	9.54	4.56	24.48	1	0.75	0.7	1.09	0.53	0.57	0.44	0.59	0.19	1.91	0.62	1.5	0.14	1.8	0.05	1.41			0.28	10.7	0.47	2.19	-2.33	0.3	G
SCO4232	other	putative transcriptional factor regulator	Other regulation	Other regulation	carD	probable transcription factor Rv3583c	12	2	0.76	0.53	4.43	2	2	38.75	60	34.38	1	0.77	0.68	0.71	0.44	0.46	0.81	0.69	0.01	1.16	0.09	1.16	0.36	1.2	0	1.4	0.12	3.38	0.53	2.19	0.39	1.3	-2.22	-0.55	A
SCO4233	ispD	4-diphodphocytidyl-2C-methyl-D-erythriol  synthase	Secondary metabolism	Secondary metabolism	ispD	4-diphosphocytidyl-2C-methyl-D-erythritol synthase	1	1	0.05	0.6			2			17.41		1	0.68		0.79			1.23			0.02	1.24			0.19	1.7					0.05	1.22			
SCO4236	other	putative tRNA/rRNA methyltransferase	Macromolecule metabolism	"RNA synthesis, modification, DNA transcript'n"		"RNA methyltransferase, TrmH family, group 3"	1	1	0.03	0.77	2			21.02			1	0.69		0.51			0.35																-3.55	0.03	F
SCO4240	msiK	ABC transporter ATP-binding protein	Cell process	Transport/binding proteins		MsiK	8	3	0.26	0.84	7.9	4.05	2.11	23.02	22.49	29.37	1	1.01	0.85	1	1.03	1.62	1.59	1.8	0.96	1.26	0.08	1.25	0.91	1.19	0.89	1.76	0.38	3.47	0.16	2.01	0.25	2.9	0.46	-0.75	G
SCO4242	other	putative membrane protein	Periplasmic/exported/lipoproteins	Gram +ve membrane		conserved hypothetical protein	2	1	0.06	0.79			2			23.5		1	1.16		0.76			1.28																	
SCO4244	other	hypothetical protein SCD8A.17c	hypothetical protein	No homologues		conserved hypothetical protein				0.81	2.31			10.89			1	1.61		2.39			4.48						0.14	2.04					0.2	29.12					
SCO4251	other	putative secreted protein	Periplasmic/exported/lipoproteins	Gram +ve exported/lipoprotein		conserved hypothetical protein	5	1	0.42	0.64	2		1.66	21.47		37.85	1	3.18	4.11	3.55	4.59		1.92	1.32	0.17	6.02	0.14	1.49	0.63	1.67	0.03	1.34			0.57	16.15	0.04	2.22	3.11	2.18	G
SCO4252	other	hypothetical protein SCD8A.25c	hypothetical protein	No homologues		conserved hypothetical protein	10	4	1.51	0.71	4.66	5.37	4.03	36.91	43.62	47.65	1	3.36	4.31	5.05	4.13	3.85	7.19	5.03	0	1.73	0.01	1.2	0	1.11	0.12	1.3	0.21	1.25	0	1.87	0.02	1.4	5.23	0.83	D
SCO4253	other	conserved hypothetical protein SCD8A.26c	hypothetical protein	Conserved in organism other than Escherichia coli		conserved hypothetical protein	46	21	2.58	0.86	28.78	17.99	20.13	30.52	43.63	50.94	1	2.75	4.01	3.22	4.26	4.73	4.29	4.14	0	1.28	0	1.21	0.23	1.3	0	1.23	0.06	1.77	0	1.48	0	1.31	4.6	0.88	D
SCO4259	other	putative AAA family ATPase	Not classified (included putative assignments)	Not classified (included putative assignments)		"ATPase, AAA family domain protein"	1	1	0.02	0.74	3.73			18.26			1	1.01		1.53			4.12		0.99	316.99			0.39	39.25									2.83	-1.11	D
SCO4266	other	putative oxidoreductase	Degradation of small molecules	Fatty acids		Zinc-binding dehydrogenase superfamily	3	2	0.15	0.72	7.17			39.57			1	1.13		0.15			3.91		0.1	1.3			0.02	1.82					0.01	2.07			-0.07	-3.58	A
SCO4277	other	putative tellurium resistance protein	Cell process	Detoxification		Bacterial stress protein domain protein	132	15	35621.48	0.86	29.03	13.12	18.75	84.29	69.11	52.88	1	1.52	1.7	1.74	1.74	1.87	2.31	1.86	0	1.11	0.25	1.22	0.1	1.18	0.15	1.21	0.15	1.33	0	1.3	0.01	1.17	1.78	0.15	G
SCO4282	other	putative dimeric protein	Not classified (included putative assignments)	Not classified (included putative assignments)		hypothetical protein	1	1	0.06	0.79	2.1			15.43			1	1.14		1.32			2.39		0.39	1.67			0.13	1.29					0.01	1.32			1.62	-0.55	G
SCO4293	other	putative threonine synthase	amino acid biosynthesis	Threonine	thrC-1	threonine synthase	1	1	0.04	0.82	2			9.58			1	1.3		1																					
SCO4294	other	conserved hypothetical protein	hypothetical protein	Conserved in organism other than Escherichia coli		9.5 kDa culture filtrate antigen	1	1	0.13	0.85		2			29.67			1		1.18		3.99		5.68					0.6	17.45			0	1.03			0.06	7.06			
SCO4295	other	cold shock protein	Cell process	"Adaptations, atypical conditions"		cold-shock protein CspD-related protein	3	1	0.7	0.63	2.14	2	2	34.33	35.82	35.82	1	3.23	3.3	5.1	3.26	4.02	4.96	2.87	0.61	1381565696	0.93	2.22	0.49	10.64	0.99	7.34			0.64	1.32677E+14	0.74	2.93			
SCO4296	groEL2	chaperonin 2	Cell process	Chaperones		"open reading frame; GROEL1 encodes two gene products, related to a second GROEL-like gene (GROEL2) in S.albus"	1025	78	215443468	0.86	116.68	105.35	103.45	78.93	88.72	78	1	0.97	1.03	1.17	0.91	0.85	1.04	0.98	0.11	1.04	0	1.04	0	1.03	0.02	1.05	0.01	1.1	0.49	1.11	0.71	1.08	-0.57	0.03	G
SCO4297	other	putative oxidoreduxtase	Not classified (included putative assignments)	Not classified (included putative assignments)	nemA	FMN oxidoreductase	2	1	0.07	0.81	2.7			15.69			1	0.67		0.4			0.3		0.09	2.12			0.09	2.45					0.16	49.31			-4.2	-0.1	F
SCO4314	other	hypothetical protein SCD95A.47	hypothetical protein	Conserved in organism other than Escherichia coli		conserved hypothetical protein	7	1	0.41	0.65	3.3	2		21.59	29.96		1	1.25		1.61		2.14	2.71	2.05	0.71	319.36			0.03	1.24			0	1.14	0.13	14.23	0	1.18	1.92	-0.29	G
SCO4325	cspB	cold shock protein B	Cell process	"Adaptations, atypical conditions"	cspB	cold-shock domain family protein	2	1	0.17	0.72	2			21.26			1	4.59		2.25																					
SCO4326	other	conserved hypothetical protein	hypothetical protein	Conserved in organism other than Escherichia coli		unknown conserved protein in others				0.75	1.52			6.38			1	0.39		5.04			0.48						0.02	5.51											
SCO4328	other	putative lipoprotein	Periplasmic/exported/lipoproteins	Gram +ve exported/lipoprotein		conserved hypothetical protein	5	2	0.37	0.76	4.37	2	2	33.12	7.14	15.58	1	0.66	0.57	0.71	0.69	0.56	2.05	0.52	0.04	1.46			0.6	1.34			0.04	1.17	0	1.21	0.03	1.23	-1.46	-1.26	E
SCO4330	other	conserved hypothetical protein SCD12A.13	hypothetical protein	Conserved in organism other than Escherichia coli		conserved hypothetical protein	3	1	0.16	0.73			2			16.23		1	0.99		0.9			0.19			0.11	1.02			0.04	1.09					0.01	1.69			
SCO4331	other	hypothetical protein SCD12A.14	hypothetical protein	Conserved in organism other than Escherichia coli		conserved hypothetical protein	2	1	0.03	0.73	3.98		2.01	6.91		13.44	1	1.22	1.25	1.01	1.31		1.08	1.05			0.88	5.64			0.64	4.18					0.8	406.94	-0.01	0.25	E
SCO4352	other	putative oxidoreductase	Secondary metabolism	PKS	mocA	"oxidoreductase, aldo/keto reductase family"	7	4	0.26	0.61	5.7	4	4.18	15.45	28.79	34.85	1	1.3	1.72	1.78	1.93	3.7	2.68	1.76	0.04	1.25	0.06	1.35	0.05	1.36	0.03	1.41	0.16	5.54	0.1	4.11	0.33	1.93			
SCO4366	other	putative phosphoserine aminotransferase	amino acid biosynthesis	Serine		"phosphoserine aminotransferase, putative"	15	6	0.61	0.84	10.26	4	2	44.63	19.28	13.5	1	1.56	1.62	1.42	1.71	2.22	1.89	2.28	0.08	1.64	0.48	1.66	0.62	1.45	0.56	4.26	0.25	2.21	0.1	2.19	0.08	1.57	1.76	0.07	G
SCO4371	other	conserved hypothetical protein	hypothetical protein	Conserved in organism other than Escherichia coli		conserved hypothetical protein	6	3	0.45	0.8	4		4	20.86		39.57	1	1.2	1.11	1.3	0.81			1.23			0.44	1.24	0.55	3.67	0.02	1.33					0.9	1.6			
SCO4397	other	putative ABC transport system ATP-binding  protein	Cell process	Transport/binding proteins	trp3	"ABC transporter, ATP-binding protein"	1	1	0.05	0.58	2			17.87			1	4.1		5.13			8.56																6.39	0.74	B
SCO4402	other	hypothetical protein SCD10.35	hypothetical protein	No homologues		conserved hypothetical protein	2	2	0.14	0.75	4			31.93			1	1.1		1.17			1.75		0.69	10.24			0.46	2.05					0.16	6.53			0.84	-0.37	G
SCO4411	other	putative calcium binding protein	Cell process	Cations	phosphorylaseki	EF hand domain protein	1	1	0.06	0.76	2			8.24			1	0.85		3.71			8.61																5.31	-1.07	D
SCO4436	other	putative lyase	Not classified (included putative assignments)	Not classified (included putative assignments)		"similar to methylglyoxalase, putative"				0.81	1.7			5.88			1	1.05		1.42			1.98																		
SCO4439	other	putative D-alanyl-D-alanine carboxypeptidase	Periplasmic/exported/lipoproteins	"Gram +ve peptidoglycan, teichoic acid"		pbp2	5	4	0.09	0.71	8.27	3.3	5.71	23.68	38.46	24.16	1	1.19	1.01	0.99	1.1	0.76	0.83	0.98	0.43	1.69	0.58	1.99	0.26	1.4	0.8	2.05	0.13	1.99	0.45	1.77	0.64	2.51	-0.74	0.3	G
SCO4444	other	putative glutathione peroxidase	Cell process	Detoxification	btuE	glutathione peroxidase	3	2	0.22	0.68	4.05			20.21			1	1.01		0.89			0.72		0.96	2			0.66	2.34					0.3	2.77			-1.3	0.22	G
SCO4469	hemL	"glutamate-1-semialdehyde 2,1-aminomutase"	"Biosynthesis of cofactors, carriers"	"Heme, porphyrin"	hemL	"glutamate-1-semialdehyde-2,1-aminomutase"	2	2	0.09	0.7	4			19.18			1	0.71		0.68			0.4		0.01	1.06			0.84	10.64					0.32	641.62			-2.93	0.25	F
SCO4470	other	putative phosphoglycerate mutase	"Energy metabolism, carbons"	Glycolysis		phosphoglycerate mutase family protein	1	1	0.04	0.75	2.86			27.9			1	0.72		0.67			0.4		0.6	9.51			0.9	8.66					0.12	4.47			-2.94	0.25	F
SCO4471	other	putative secreted protein	Periplasmic/exported/lipoproteins	Gram +ve exported/lipoprotein		putative secreted protein	1	1	0.03	0.74	2			15.05			1	0.77		0.39			0.61																-2.77	-0.79	A
SCO4472	other	putative secreted protein	Periplasmic/exported/lipoproteins	Gram +ve exported/lipoprotein	ccmG	"cytochrome c biogenesis protein, thiol:disulfide interchange protein"	1	1	0.04	0.84	2			16.14			1	6.75		0.52																					
SCO4475	other	putative cytochrome biogenesis related protein	"Biosynthesis of cofactors, carriers"	"Heme, porphyrin"	ccsB	cytochrome c assembly family protein				0.82	1.52			3.95			1	0.74		0.46			0.47																		
SCO4488	other	putative serine/threonine protein kinase	Protein kinases	Serine/threonine	ppkA	serine/threonine protein kinase PpkA				0.67	1.52			5.11			1	6.55		6.27			6.63																		
SCO4493	other	putative asnC-family transcriptional regulator	Defined family regulators	AsnC	lrp	leucine-responsive regulatory protein				0.54	1.52			5.39			1	0.94		1.06			1.2		0.76	7.63			0.33	2.48					0.56	16.95					
SCO4494	other	conserved hypothetical protein	hypothetical protein	Conserved in organism other than Escherichia coli			1	1	0.02		2			8.01			1	0.96		0.94			0.78		0.24	1.2			0.68	1.73					0.09	1.53			-1.07	0.15	G
SCO4497	other	putative membrane protein	Periplasmic/exported/lipoproteins	Gram +ve membrane		conserved hypothetical protein	1	1	0.1	0.77	2			32.32			1	0.88		0.26			0.28		0.36	1.62			0.1	6.37					0.01	1.93			-4.76	-0.28	F
SCO4505	other	cold shock protein	Cell process	"Adaptations, atypical conditions"		cold-shock domain family protein-related protein	6	2	3.64	0.58	2.2	4	2	49.25	88.06	34.33	1	1.27	1.13	1.18	0.71	0.78	2	0.72	0.1	1.39	0.37	1.57	0.67	1.44	0.03	1.6	0.14	2.05	0.01	1.45	0.18	2.48	-0.37	-0.24	G
SCO4506	other	conserved hypothetical protein	hypothetical protein	Conserved in organism other than Escherichia coli		"Uncharacterized ACR, COG1427"	1	1	0.04	0.79	2.11			7.45			1	0.96		0.7			0.73		0.07	1.06			0.07	1.52					0.5	61.56			-1.59	-0.1	G
SCO4509	other	hypothetical protein SCD35.16	hypothetical protein	No homologues		conserved hypothetical protein	21	8	2.25	0.6	11.1	6	4.01	52.42	18.55	29.84	1	1.31	1.19	1.39	1.11	2.24	2.23	1.76	0.01	1.17	0.29	1.2	0.56	1.24	0.11	1.22	0.08	1.84	0.05	2.26	0.1	1.43	1.3	-0.45	G
SCO4514	other	putative integral membrane protein	Periplasmic/exported/lipoproteins	Gram +ve membrane		conserved hypothetical protein	1	1	0.06	0.46			2.17			25		1	1.24		1.63			1.58			0.43	2.53			0.2	3.11					0.19	2.77			
SCO4527	other	putative integral membrane protein	Periplasmic/exported/lipoproteins	Gram +ve membrane		conserved hypothetical protein	1	1	0.03	0.68			2			22.32		1	1.25		1.28			1.35																	
SCO4544	other	hypothetical protein	hypothetical protein	Conserved in organism other than Escherichia coli		abaA protein A				0.55		1.4			48.94			1		1.59		2.26		2.16																	
SCO4545	other	conserved hypothetical protein	hypothetical protein	Conserved in organism other than Escherichia coli		conserved hypothetical protein	24	9	1.13	0.46	14.29	10.13	4.91	41.45	45.72	23.03	1	2.77	3.46	3.73	5.85	5.39	7.26	6.57	0.01	2.14	0.07	1.28	0.03	1.3	0	1.4	0	1.45	0	1.89	0	1.22	5.54	0.38	C
SCO4546	other	putative lipoprotein	Periplasmic/exported/lipoproteins	Gram +ve exported/lipoprotein		"lipoprotein, putative"	1	1	0.06	0.55	2			8.33			1	0.82		0.71			0.62		0.15	1.82			0.56	9.43					0.18	5.63			-1.98	-0.06	A
SCO4548	other	"hypothetical protein ""putative integral membrane p"	Periplasmic/exported/lipoproteins	Gram +ve membrane			2	2	0.03		4			14.87			1	1.05		1.38			1.52																0.75	-0.07	G
SCO4550	other	conserved hypothetical protein	hypothetical protein	Conserved in organism other than Escherichia coli		"conserved hypothetical protein TIGR00423, putative"	7	5	0.19	0.78	6.89		8	19.05		20.8	1	0.82	0.88	0.74	0.81		0.61	0.88	0.49	2.25	0.61	1.42	0.2	1.21	0.96	1.52			0.27	3.23	0.77	1.81	-1.53	0.02	G
SCO4556	other	putative ubiquinone/menaquinone  methyltransferase	"Biosynthesis of cofactors, carriers"	"Menaquinone, ubiquinone"		putative ubiquinone/menaquinone methyltransferase	1	1	0.04	0.73	2.04			21.65			1	3.06		1.81																					
SCO4559	other	putative electron transfer oxidoreductase	"Energy metabolism, carbons"	Electron transport		putative electron transfer oxidoreductase	3	2	0.07	0.85	2.49	3.53	2.02	6.98	32.79	9.77	1	0.82	0.89	0.79	0.77	0.81	0.75	0.86	0.03	1.17	0.63	1.9	0.63	1.18	0.84	3.24	0.9	1.51	0.35	2.32	0.8	1.41	-1.29	-0.12	G
SCO4573	nuoL	"NuoL, NADH dehydrogenase subunit"	"Energy metabolism, carbons"	Electron transport		nadh dehydrogenase i chain l	1	1	0.03	0.78	2			5.05			1						69.39																		
SCO4577	other	putative helicase	Macromolecule metabolism	"DNA - replication, repair, restr./modific'n"	recQ	ATP-dependent DNA helicase RecQ	2	2	0.03	0.73	5.4			6.66			1	0.95		0.65			0.93		0.69	3.83			0	1.02											
SCO4580	other	putative fumarylacetoacetase	Degradation of small molecules	Amino acids	fahA	fumarylacetoacetase	4	1	0.17	0.71		2	2.09		31.58	17.46		1	1.08	1.25	1.27	2		2.54			0.18	1.17	0.14	1.49	0.07	1.34	0.03	1.65			0	1.29			
SCO4583	other	putative polyprenyl diphosphate synthase	"Biosynthesis of cofactors, carriers"	"Menaquinone, ubiquinone"	grcC1	polyprenyl synthetase	6	3	0.25	0.68	4	2		8.33	27.98		1	0.98		0.9		0.34	0.52	0.33	0.91	4.75			0.46	1.53					0.13	5.93			-2.77	0.69	A
SCO4594		putative oxidoreductase					1	1	0.04	0.72		2	0		18.75	10.8		1		2.22		1.77		1.95					0.13	3.86			0.12	2.51			0.09	2.48			
SCO4595		putative oxidoreductase					7	4	0.16	0.65	6.04	2.08		13.95	26.67		1	2.01		8.39		7.19	4.48	8.19	0.1	3.86			0.04	3.55			0.02	2.39	0.19	25.76	0.01	2.41			
SCO4596	other	putative two-component system response  regulator	Two-component system	Response regulator	yfiK	DNA-binding response regulator	2	1	0.08	0.54	2.59			24.22			1	1.28		1.99			2.82		0.58	60.49			0.42	6.6									2.51	-0.16	G
SCO4601	other	putative dehydrogenase	"Energy metabolism, carbons"	Electron transport	fragment	putative dehydrogenase	1	1	0.03	0.58	3.7		1.4	12.14		24.94	1	1.95	2.33	0.46	2.54			1.63			0.58	3.28			0.53	4.44					0.74	7.58	1.44	0.04	G
SCO4603	nuoI2	NADH dehydrogenase subunit NuoI2	"Energy metabolism, carbons"	Electron transport	nuoI	"NADH dehydrogenase I, I subunit"	1	1	0.06	0.81			2			27.92		1	1		1.08			0.9			1	5.34			0.81	24.27					0.63	7.47			
SCO4605	nuoK2	NADH dehydrogenase subunit NuoK2	"Energy metabolism, carbons"	Electron transport	nuoK	"NADH dehydrogenase I, K subunit"	1	1	0.15	0.73			2			18.46		1	1.45		2.01			0.9			0.26	2.78			0.16	3.86					0.87	516.13			
SCO4614	other	conserved hypothetical protein	hypothetical protein	Conserved in organism other than Escherichia coli		conserved hypothetical protein	6	4	0.34	0.82	10.72	3.52		41.36	20.37		1	0.85		0.75		0.44	0.61	0.45	0.14	1.24			0.18	1.22			0.1	2.58	0.09	1.8	0.1	2.49	-2.45	0.13	G
SCO4635	rpmG3	50S ribosomal protein L33	Ribosome	"Ribosomal proteins - synthesis, modification"	rpmG	ribosomal protein L33	1	1	0.1	0.66	2.03	1.52	3.22	16.67	31.48	33.33	1	1.17	0.41	0.89	0.48	0.51	1.04	0.5	0.38	1.56	0.01	1.95	0.55	2.84	0	1.57	0.03	1.76	0.97	26.49	0.01	1.72	-2.13	-0.57	E
SCO4636	other	hypothetical protein SCD82.07	hypothetical protein	Conserved in organism other than Escherichia coli		conserved hypothetical protein	1	1	0.08	0.69	2			27.33			1	1.53		1.58			1.84																1.45	0.21	G
SCO4637	other	conserved hypothetical protein	hypothetical protein	Conserved in organism other than Escherichia coli	maoC	MaoC family protein	1	1	0.08	0.73		2			26.76			1		1.36		1.72		1.89																	
SCO4645	aspC	aspartate aminotransferase	amino acid biosynthesis	Aspartate		aspartate aminotransferase	13	7	0.46	0.78	16.57	2.15	2.6	40.44	28.68	22.06	1	0.95	0.64	0.99	0.63	0.64	1.04	0.63	0.59	1.21	0	1.18	0.66	1.21	0	1.2	0.12	1.8	0.76	1.36	0	1.24	-1.5	-0.34	G
SCO4647	nusG	transcription antitermination protein	Macromolecule metabolism	"RNA synthesis, modification, DNA transcript'n"		probable transcription antitermination factor nusG	11	5	0.71	0.88	5.22	6.36	6.88	19.67	20	14.33	1	0.86	0.64	0.77	0.5	0.65	0.36	0.35	0.16	1.26	0.02	1.29	0.41	1.32	0	1.23	0.7	5.05	0.01	1.89	0	1.46	-2.93	0.45	E
SCO4648	rplK	50S ribosomal protein L11	Ribosome	"Ribosomal proteins - synthesis, modification"		50s ribosomal protein l11. [strain fri-5] {streptomyces	7	2	0.48	0.84	6.16	3.21	3.1	52.78	49.31	61.11	1	0.87	0.77	0.82	0.64	1.33	0.48	0.91	0.52	1.54	0.04	1.13	0.58	1.27	0	1.16	0.49	3.91	0.03	1.95	0.9	1.9	-1.4	0.05	G
SCO4649	rlpA	50S ribosomal protein L1	Ribosome	"Ribosomal proteins - synthesis, modification"	rplA	ribosomal protein L1	87	16	12.49	0.84	24.12	22.75	19.02	58.92	74.69	69.29	1	0.89	0.91	0.83	0.73	0.82	0.26	0.8	0.04	1.12	0.72	1.14	0.17	1.1	0	1.13	0.71	1.53	0	1.58	0.34	1.24	-2.08	0.82	G
SCO4652	rplJ	50S ribosomal protein L10	Ribosome	"Ribosomal proteins - synthesis, modification"		50s ribosomal protein l10. {streptomyces	45	8	7.29	0.67	14.25	10.44	12.37	69.89	72.16	61.93	1	0.79	0.7	0.79	0.57	1.07	0.33	0.84	0.01	1.2	0.27	1.28	0.9	1.16	0.01	1.26	0.17	1.55	0	1.51	0.62	1.25	-2.02	0.22	E
SCO4653	rplL	50S ribosomal protein L7/L12	Ribosome	"Ribosomal proteins - synthesis, modification"	rplL	ribosomal protein L7/L12	88	9	1815.6	0.9	8.12	14.16	14.86	59.84	69.29	45.67	1	0.84	0.78	0.78	0.63	1.09	0.4	0.98	0	1.11	0.06	1.09	0.01	1.06	0	1.09	0.35	1.72	0	1.23	0.31	1.34	-1.64	0.14	E
SCO4654	rpoB	DNA-directed RNA polymerase beta chain	Macromolecule metabolism	"RNA synthesis, modification, DNA transcript'n"	rpoB	"DNA-directed RNA polymerase, beta subunit"	228	50	6.36	0.84	76.2	61.72	58.88	57.71	50.99	46.51	1	0.77	0.66	0.75	0.65	0.87	0.81	0.8	0	1.07	0	1.07	0.42	1.07	0	1.08	0.24	1.21	0	1.16	0.6	1.12	-1.5	-0.5	E
SCO4655	rpoC	DNA-directed RNA polymerase beta' chain  (fragment	Macromolecule metabolism	"RNA synthesis, modification, DNA transcript'n"			165	52	1.97		84.14	52.75	58.65	53.12	48.27	53.35	1	0.86	0.76	0.77	0.75	0.75	0.73	0.75	0	1.11	0.01	1.09	0.02	1.09	0	1.08	0.26	1.27	0	1.2	0.01	1.12	-1.54	-0.16	E
SCO4659	rspL	30S ribosomal protein S12	Ribosome	"Ribosomal proteins - synthesis, modification"	rpsL	ribosomal protein S12	10	7	0.52	0.66	6.08	9.43	7.25	29.27	54.47	63.41	1	0.89	0.53	0.95	0.48	1.61	0.58	1.19	0.44	1.49	0	1.27	0.59	1.32	0	1.24	0.14	2.32	0.29	3.54	0.42	2.11	-1.21	-0.48	E
SCO4660	rspG	30S ribosomal protein S7	Ribosome	"Ribosomal proteins - synthesis, modification"	rpsG	ribosomal protein S7	113	14	112.38	0.81	24.06	21.49	21.31	69.23	75	78.85	1	0.85	0.71	0.76	0.65	1.09	0.67	0.84	0	1.12	0.01	1.15	0.11	1.13	0	1.14	0.37	1.77	0	1.23	0.95	1.27	-1.39	-0.29	E
SCO4661	fusA	elongation factor G	Macromolecule metabolism	Proteins - translation and modification	fusA	translation elongation factor G	214	37	23.02	0.83	62.29	34.56	36.7	59.75	54.38	47.18	1	0.87	0.8	0.74	0.66	0.7	0.44	0.71	0.1	1.17	0	1.06	0	1.09	0	1.07	0.01	1.17	0	1.3	0	1.11	-2.04	0.24	G
SCO4662	tuf1	elongation factor TU-1	Macromolecule metabolism	Proteins - translation and modification	tuf	translation elongation factor Tu	745	51	2693889309	0.83	62.98	69.89	81.74	76.32	83.88	85.39	1	0.91	0.87	0.8	0.78	0.85	0.71	0.9	0	1.06	0	1.03	0	1.03	0	1.04	0.01	1.06	0	1.11	0.45	1.05	-1.24	-0.06	G
SCO4677	other	putative regulatory protein	Other regulation	Other regulation		abaA protein A	10	3	0.93	0.54	6	2	2.51	49.31	31.94	28.47	1	13.7	56.01	46.85	174.03	271.61	33.81	144.42			0.03	3.07	0	1.69	0.01	5.38	0.02	2.93	0.04	25.35	0	2.94	15.67	3.17	D
SCO4683	gdhA	NADP-specific glutamate dehydrogenase	amino acid biosynthesis	Glutamate	gdhA	"glutamate dehydrogenase, NADP-specific"	6	4	0.18	0.82	3.62	2	4.28	10.63	23.21	24.3	1	1.02	1.12	1.03	1.28	1.02	0.84	0.95	0.8	1.25	0.39	1.42	0.96	1.32	0.4	2.5	0.99	2.4	0.64	2.6	0.65	1.44	-0.45	0.33	A
SCO4701	rpsJ	30S ribosomal protein S10	Ribosome	"Ribosomal proteins - synthesis, modification"	rpsJ	ribosomal protein S10	37	4	9	0.7	7.59	10.21	9.47	47.06	72.55	77.45	1	0.74	0.64	0.65	0.56	0.79	0.41	0.72	0	1.17	0.02	1.12	0	1.08	0	1.13	0.58	1.29	0	1.24	0.71	1.19	-2.28	-0.09	G
SCO4702	rplC	50S ribosomal protein L3	Ribosome	"Ribosomal proteins - synthesis, modification"	rplC	ribosomal protein L3	57	9	6.53	0.76	15.16	8.52	18.55	55.14	43.46	67.76	1	0.81	0.73	0.69	0.62	1.66	0.37	0.87	0	1.06	0.05	1.11	0	1.08	0	1.1	0.04	1.95	0	1.18	0.57	1.3	-1.61	0.06	E
SCO4703	rplD	50S ribosomal protein L4	Ribosome	"Ribosomal proteins - synthesis, modification"	rplD	ribosomal protein L4/L1 family	120	12	79.31	0.75	23.81	22.4	19.49	63.01	67.58	59.82	1	0.8	0.54	0.67	0.43	0.74	0.36	0.63	0	1.08	0	1.16	0	1.08	0	1.15	0.39	1.2	0	1.33	0	1.16	-2.69	-0.09	G
SCO4704	rplW	50S ribosomal protein L23	Ribosome	"Ribosomal proteins - synthesis, modification"	rplW	ribosomal protein L23	29	8	2.37	0.83	14.8	12.63	11.36	49.64	73.38	74.1	1	0.83	0.65	0.78	0.59	1.02	0.5	0.72	0	1.12	0	1.1	0.57	1.23	0	1.09	0.36	1.6	0	1.29	0.16	1.22	-1.83	-0.08	G
SCO4705	rplB	50S ribosomal protein L2	Ribosome	"Ribosomal proteins - synthesis, modification"	rplB	ribosomal protein L2	108	17	10.18	0.76	23.08	23.7	36.71	49.28	68.35	68.71	1	0.92	0.78	0.87	0.77	0.8	0.67	0.72	0.09	1.1	0	1.07	0.22	1.1	0	1.07	0.28	1.29	0.01	1.33	0	1.17	-1.47	0.06	G
SCO4706	rpsS	30S ribosomal protein S19	Ribosome	"Ribosomal proteins - synthesis, modification"	rpsS	ribosomal protein S19	47	11	17.63	0.7	17.91	9.03	13.06	56.99	68.82	72.04	1	0.87	0.61	0.76	0.54	0.84	0.34	0.54	0.05	1.15	0	1.2	0.1	1.18	0	1.25	0.93	2.67	0	1.41	0	1.31	-2.5	0.31	G
SCO4707	rplV	50S ribosomal protein L22	Ribosome	"Ribosomal proteins - synthesis, modification"	rplV	ribosomal protein L22	34	5	7.3	0.61	4.85	8.03	8.09	34.4	76.8	73.6	1	0.78	0.67	0.76	0.61	0.93	0.71	0.88	0.45	2.06	0.34	1.4	0.66	1.15	0.15	1.41	0.26	1.36	0.53	3.28	0.14	1.17	-1.51	-0.46	G
SCO4708	other	30S ribosomal protein S3	Ribosome	"Ribosomal proteins - synthesis, modification"	rpsC	ribosomal protein S3	102	15	9.72	0.79	17.28	22.04	24.99	49.1	73.29	66.43	1	0.85	0.78	0.83	0.73	1.28	0.6	1.04	0.02	1.14	0.15	1.12	0.68	1.18	0.01	1.14	0.22	1.94	0.01	1.44	0.3	1.45	-1.1	-0.13	E
SCO4709	rplP	50S ribosomal protein L16	Ribosome	"Ribosomal proteins - synthesis, modification"	rplP	ribosomal protein L16	34	6	3.15	0.77	11.99	10.27	6.07	43.88	56.12	43.88	1	1.04	0.42	0.91	0.48	1.58	0.6	1.19	0.55	1.15	0	1.38	0.09	1.17	0	1.37	0.21	1.99	0	1.28	0.48	1.47	-1.27	-0.61	E
SCO4710	rpmC	50S ribosomal protein L29	Ribosome	"Ribosomal proteins - synthesis, modification"	rpmC	ribosomal protein L29	29	6	10.86	0.78	10.49	6.37	9.17	68.92	60.81	75.68	1	0.85	0.79	0.77	0.67	0.89	0.78	1.1	0	1.07	0.6	1.28	0.3	1.21	0.11	1.32	0.77	1.41	0.01	1.21	0.07	1.33	-1.17	-0.39	G
SCO4711	rpsQ	30S ribosomal protein S17	Ribosome	"Ribosomal proteins - synthesis, modification"	rpsQ	ribosomal protein S17	23	9	3.18	0.78	11.23	12.96	11.9	58.95	61.05	77.89	1	0.75	0.55	0.7	0.49	0.83	0.21	0.64	0.01	1.21	0	1.21	0.64	1.31	0	1.27	0.75	1.95	0	1.79	0.37	1.44	-2.93	0.41	G
SCO4712	rplN	50S ribosomal protein L14	Ribosome	"Ribosomal proteins - synthesis, modification"	rplN	ribosomal protein L14	27	6	2.75	0.77	9.61	6.41	7.64	36.89	78.69	54.92	1	0.69	0.63	0.58	0.54	0.63	0.3	0.55	0	1.21	0.26	1.16	0	1.1	0	1.13	0.68	1.53	0	1.36	0.06	1.26	-2.91	0.14	G
SCO4713	rplX	50S ribosomal protein L24	Ribosome	"Ribosomal proteins - synthesis, modification"	rplX	ribosomal protein L24	17	5	1.39	0.83	8.73	7.55	8.64	42.99	70.09	61.68	1	0.65	0.6	0.62	0.5	0.88	0.69	0.65	0.03	1.45	0.46	1.29	0.71	1.29	0.03	1.27	0.39	2.09	0.5	3.21	0.95	1.63	-2.05	-0.68	G
SCO4714	rplE	50S ribosomal protein L5	Ribosome	"Ribosomal proteins - synthesis, modification"	rpL5	ribosomal protein L5	71	13	14.97	0.83	20.95	15.22	16.98	70.81	74.59	90.81	1	0.89	0.73	0.78	0.64	1.02	0.5	0.95	0.34	1.26	0.03	1.21	0.18	1.22	0	1.2	0.48	1.45	0	1.6	0.65	1.3	-1.54	-0.03	G
SCO4716	rpsH	30S ribosomal protein S8	Ribosome	"Ribosomal proteins - synthesis, modification"	rpsH	ribosomal protein S8	72	10	113.06	0.67	18.84	17.23	11.66	64.39	85.61	88.64	1	0.87	0.67	0.8	0.62	0.97	0.83	0.9	0.09	1.17	0.01	1.2	0.04	1.08	0	1.21	0.29	1.22	0.13	1.28	0.68	1.17	-1.29	-0.48	E
SCO4718	rplR	50S ribosomal protein L18	Ribosome	"Ribosomal proteins - synthesis, modification"	rplR	ribosomal protein L18	50	7	10.58	0.7	8.51	13.76	16.02	47.24	66.93	77.17	1	0.86	0.65	0.8	0.58	0.79	0.42	0.78	0	1.08	0	1.14	0.35	1.14	0	1.14	0.8	1.83	0	1.21	0.47	1.27	-2.06	0.09	G
SCO4719	rpsE	30S ribosomal protein S5	Ribosome	"Ribosomal proteins - synthesis, modification"		ribosomal protein S5	125	17	130.41	0.68	24.46	22.6	23.82	70.65	81.59	76.12	1	0.88	0.82	0.72	0.71	1.16	0.52	0.97	0.01	1.11	0.22	1.11	0	1.07	0	1.1	0.07	1.35	0	1.25	0.42	1.26	-1.36	-0.02	E
SCO4720	rpmD	50S ribosomal protein L30	Ribosome	"Ribosomal proteins - synthesis, modification"	rpmD	ribosomal protein L30	1	1	0.13	0.79		2.95			33.33			1		0.84		1.69		2.23					0.18	1.46			0.45	11.28			0.41	29.34			
SCO4721	rplO	50S ribosomal protein L15	Ribosome	"Ribosomal proteins - synthesis, modification"	rplO	ribosomal protein L15	33	9	3.71	0.8	10.98	10.91	11.79	52.32	68.21	69.54	1	0.84	0.77	0.76	0.68	1.46	0.86	1.26	0.01	1.13	0.4	1.25	0.24	1.19	0.06	1.24	0.06	1.76	0.55	1.66	0.04	1.45	-0.71	-0.6	E
SCO4723	adk	"adenylate kinase (fragment) ""adenylate kinase"""	Nucleotide biosynthesis	Purine ribonucleotide biosynthesis			7	4	0.34		9.77			51.61			1	1.17		1.2			1.02		0.12	1.22			0.82	1.33					0.95	1.79			-0.17	0.31	E
SCO4724	map	methionine aminopeptidase	Macromolecule metabolism	Proteins - translation and modification	map	"methionine aminopeptidase, type I"	4	3	0.22	0.85	6		2.03	15.11		19.78	1	0.78	0.66	0.6	0.49		0.46	0.56	0.02	1.18	0.2	1.95	0.25	1.8	0.34	30.18			0.01	1.6	0.74	17575	-2.77	-0.09	G
SCO4725	infA	translational initiation factor IF1	Macromolecule metabolism	Proteins - translation and modification	infA	translation initiation factor IF-1	13	4	3.16	0.6	4	6	4.74	41.1	68.49	52.05	1	1.21	0.97	1.23	0.87	1.98	0.87	1.03	0.15	1.33	0.04	1.23	0.9	1.31	0.01	1.24	0.41	4.12	0.41	1.47	0.63	2	-0.11	0.17	E
SCO4726	rpmJ	50S ribosomal protein L36	Ribosome	"Ribosomal proteins - synthesis, modification"	rpmJ	ribosomal protein L36				0.81	1.53			24.32			1	1.01		0.32			0.22		0.92	1.49			0.03	2.33					0.01	2.17					
SCO4727	rpsM	30S ribosomal protein S13	Ribosome	"Ribosomal proteins - synthesis, modification"	rpsM	ribosomal protein S13/S18	52	8	7.82	0.77	11.59	10.94	13.93	57.94	66.67	55.56	1	0.89	0.67	0.81	0.62	0.9	0.39	0.7	0.51	1.46	0	1.2	0.31	1.19	0	1.18	0.94	1.43	0.01	2.08	0.01	1.19	-2.03	0.25	G
SCO4728	rpsK	30S ribosomal protein S11	Ribosome	"Ribosomal proteins - synthesis, modification"	rpsK	ribosomal protein S11	28	9	2.73	0.78	8.82	10.75	8.98	39.55	60.45	53.73	1	0.94	0.57	0.81	0.62	1.39	0.5	1.53	0.58	1.29	0	1.31	0.09	1.18	0	1.22	0.22	1.96	0.01	1.66	0.04	1.6	-1.14	-0.36	G
SCO4729	rpoA	DNA-directed RNA polymerase alpha chain	Macromolecule metabolism	"RNA synthesis, modification, DNA transcript'n"		DNA-directed RNA polymerase alpha chain	115	24	51.05	0.8	37.5	34.01	38.14	62.35	71.76	64.41	1	0.8	0.73	0.82	0.65	0.9	0.85	0.8	0	1.14	0.3	1.19	0.8	1.15	0.01	1.17	0.49	1.39	0.25	1.32	0.97	1.2	-1.34	-0.41	G
SCO4730		50S ribosomal protein L17					81	12	32.75	0.79	15.16	15.97	16.34	52.98	85.12	58.33	1	0.9	0.65	0.77	0.51	0.9	0.48	0.62	0.5	1.37	0	1.2	0.14	1.23	0	1.16	0.99	1.79	0.02	1.81	0.06	1.48			
SCO4734	rplM	50S ribosomal protein L13	Ribosome	"Ribosomal proteins - synthesis, modification"	rplM	ribosomal protein L13	71	9	43.79	0.84	10.11	16.53	18.09	48.98	53.74	80.27	1	0.96	0.85	0.97	0.69	1.54	0.62	1.08	0.61	1.19	0.23	1.23	0.89	1.26	0	1.17	0.12	1.85	0	1.27	0.37	1.3	-0.84	0.01	E
SCO4735	rpsI	30S ribosomal protein S9	Ribosome	"Ribosomal proteins - synthesis, modification"		30s ribosomal protein s9. {streptomyces	55	8	8.22	0.82	10.45	12.93	13.97	36.47	58.24	55.88	1	0.93	0.67	0.96	0.62	1.06	0.91	0.94	0.82	2.01	0	1.24	0.73	1.25	0	1.22	0.57	1.59	0.88	3.71	0.91	1.31	-1.03	-0.43	E
SCO4736	other	putative phospho-sugar mutase	Degradation of small molecules	Carbon compounds	glmM	phosphoglucosamine mutase	7	2	0.23	0.72	4.38	2	3.7	26.33	58.85	18.14	1	0.86	0.93	0.78	0.92	0.7	0.43	0.49	0.43	1.56	0.42	1.42	0.51	1.37	0.14	1.14	0.54	2.56	0	1.35	0.06	1.78	-2.02	0.65	G
SCO4739	other	putative lipoprotein	Periplasmic/exported/lipoproteins	Gram +ve exported/lipoprotein		putative lipoprotein	1	1	0.06	0.76	2.09			10.07			1	0.79		1.07			0.94																-0.65	-0.08	G
SCO4752	gcp	putative O-sialoglycoprotein endopeptidase	Macromolecule metabolism	Glycoprotein	gcp	O-sialoglycoprotein endopeptidase	2	2	0.07	0.77	4.06			19.25			1	0.98		0.92			1.94		0.9	5.63			0.47	1.96					0.52	8042.46			0.7	-0.87	G
SCO4761	groES	10 kD chaperonin cpn10	Cell process	Chaperones	groES	"chaperonin, 10 kDa"	185	9	76269858589	0.8	19.49	17.1	19.37	86.27	93.14	93.14	1	1.15	1.26	1.33	1.04	1.27	0.92	1.02	0	1.07	0	1.06	0	1.05	0	1.06	0.24	1.18	0.25	1.15	0.08	1.14	-0.13	0.44	G
SCO4762	groEL1	60 kD chaperonin cpn60	Cell process	Chaperones		60 kD chaperonin cpn60	827	61	5291479.94	0.9	93.17	102.5	78.07	70.98	92.05	77.82	1	1.01	1.05	1.28	0.96	1.04	0.98	1	0.86	1.06	0.09	1.06	0	1.04	0.08	1.06	0.52	1.12	0.75	1.14	0.98	1.08	-0.38	0.17	G
SCO4770	guaB	inosine 5' monophosphate dehydrogenase	Nucleotide biosynthesis	Purine ribonucleotide biosynthesis	guaB	inosine-5-monophosphate dehydrogenase	27	11	0.85	0.83	23.32	6.49	6	41.32	34.93	14.57	1	0.85	0.83	0.88	0.91	1.54	0.66	0.9	0.25	1.34	0.6	1.11	0.8	1.34	0.02	1.06	0.21	2.73	0.03	1.46	0.86	2.14	-0.83	-0.02	E
SCO4771	other	putative inosine-5'-monophosphate dehydrogenase	Nucleotide biosynthesis	Purine ribonucleotide biosynthesis	guaB	inosine-5-monophosphate dehydrogenase	25	11	1.07	0.85	21.77	3.13	2.34	64.44	21.66	39.57	1	0.99	0.73	0.87	0.7	0.4	0.53	0.59	0.85	1.17	0.14	1.56	0.1	1.17	0.07	1.48	0	1.34	0	1.29	0.02	1.51	-2.28	0.35	G
SCO4775	pkaH	serine/threonine protein kinase	Protein kinases	Serine/threonine	ppkA	serine/threonine protein kinase PpkA	9	3	0.14	0.69	4.32		3.3	18.27		32.78	1	0.95	1	0.92	1		0.97	0.94	0.51	1.25	0.66	1.3	0.93	2.4	0.6	1.21			0.94	3.18	0.95	1.19	-0.63	-0.05	G
SCO4785	guaA	GMP synthase	Nucleotide biosynthesis	Purine ribonucleotide biosynthesis	guaA	GMP synthase	7	5	0.2	0.84	8.32	4		23.76	24.14		1	0.79		0.86		0.36	0.84	0.44	0.13	1.39			0.85	2.63			0.34	392.43	0.78	4.68	0.32	57.87	-2.32	-0.03	E
SCO4797	other	putative ATP-dependent DNA helicase II	Macromolecule metabolism	"DNA - replication, repair, restr./modific'n"	pcrA	ATP-dependent DNA helicase PcrA	3	2	0.04	0.8	4.27			11.19			1	0.65		0.77			0.73		0.38	44.97			0.18	1.95					0.1	1.85			-1.64	-0.36	G
SCO4800	icmB	"isobutiryl CoA mutase, small subunit"	Degradation of small molecules	Fatty acids	mcmA2	"methylmalonyl-CoA mutase, alpha subunit, chain B"	4	2	0.49	0.66	4	1.7	2.44	23.91	34.78	42.75	1	1.93	2.28	3.19	2.44	3.76	4.13	4.24	0.07	2.15	0.21	2.05	0.04	1.58	0.53	27.86	0.17	10.54	0.2	299.86	0.04	2.12	3.81	0.13	G
SCO4808	sucC	succinyl-CoA synthetase beta chain	"Energy metabolism, carbons"	TCA cycle	sucC	"succinyl-CoA synthetase, beta subunit"	108	23	24.27	0.85	35.49	29.47	36.16	60.91	56.85	68.27	1	0.84	0.73	0.85	0.68	1.06	0.69	0.65	0	1.1	0.01	1.11	0.94	1.18	0	1.11	0.33	1.62	0	1.29	0	1.18	-1.47	-0.11	G
SCO4809	sucD	succinyl CoA synthetase alpha chain	"Energy metabolism, carbons"	TCA cycle	sucD	"succinyl-CoA synthetase, alpha subunit"	60	12	12.55	0.89	24.38	18.51	17	60.2	61.56	56.12	1	0.92	0.85	0.81	0.79	0.9	0.63	0.82	0.44	1.26	0.42	1.2	0.11	1.17	0.1	1.19	0.96	2.31	0.02	1.47	0.45	1.32	-1.35	0.07	G
SCO4812	other	putative integral membrane protein	Periplasmic/exported/lipoproteins	Gram +ve membrane		conserved hypothetical protein	8	2	0.57	0.71	2	4	2	22.26	35.09	30.19	1	0.95	1.32	0.98	2	0.86	3.52	1.25	0.17	1.1	0	1.12	0.51	1.11	0	1.25	0.78	2.56	0	1.16	0.16	1.5	0.93	-0.71	G
SCO4814	purH	bifunctional purine biosynthesis protein	Nucleotide biosynthesis	Purine ribonucleotide biosynthesis	purH	phosphoribosylaminoimidazolecarboxamide formyltransferase/IMP cyclohydrolase	10	7	0.26	0.82	10	2.91	8.01	28.49	30.98	43.02	1	0.99	0.86	0.79	0.68	0.33	0.78	0.47	0.96	1.54	0.43	1.57	0.33	1.65	0.12	1.69	0.01	2.01	0.23	1.62	0.02	1.78	-2.25	0.18	G
SCO4824	folD	bifunctional protein (methylenetetrahydrofolate  d	"Biosynthesis of cofactors, carriers"	Folic acid	folD	methylenetetrahydrofolate dehydrogenase/methenyltetrahydrofolate cyclohydrolase	21	8	1.41	0.76	12.5	6.49	6.78	46.83	69.72	36.27	1	0.96	0.79	0.84	0.67	0.63	0.75	0.62	0.67	1.23	0.05	1.21	0.11	1.17	0	1.19	0.1	1.68	0.22	1.64	0	1.17	-1.73	0.01	G
SCO4825	other	putative integral membrane protein	Periplasmic/exported/lipoproteins	Gram +ve membrane		conserved hypothetical protein	2	1	0.15	0.69	2		2	25.28		20.79	1	0.93	1.03	1.14	0.99		1.42	0.2	0.33	1.73			0.15	1.85					0.06	1.5			-1.11	0.31	A
SCO4827	mdh	malate dehydrogenase	"Energy metabolism, carbons"	TCA cycle	mdh	malate dehydrogenase	42	12	4.46	0.88	15.7	12.92	12.74	57.45	51.67	35.26	1	0.92	0.63	0.84	0.6	0.92	0.68	0.7	0.11	1.11	0	1.15	0.22	1.14	0	1.16	0.99	1.63	0	1.23	0.07	1.35	-1.64	-0.22	G
SCO4829	other	putative oxidoreductase	Not classified (included putative assignments)	Not classified (included putative assignments)	betA	GMC oxidoreductase	2	2	0.05	0.81	5.7			12.55			1	0.66		0.44			0.33		0.24	2.95			0.44	6.49					0.17	9.86					
SCO4830	other	putative glycine betaine ABC transport system  ATP	Cell process	Amino acids and amines	proV	glycine betaine/L-proline transport ATP binding subunit	2	2	0.05	0.77	5.38			25.89			1	0.79		0.72			0.69		0.36	1.97			0.24	1.26					0.68	28.45			-1.74	-0.19	G
SCO4839	trpS2	tryptophanyl-tRNA synthetase	Macromolecule metabolism	Amino acyl tRNA syn; tRNA modific'n	trpS	tryptophanyl-tRNA synthetase	3	2	0.1	0.87	8.05			17.7			1	0.85		0.78			0.69		0.15	1.25			0.6	1.47					0.02	1.35			-1.62	-0.03	G
SCO4855	dhsB	putative succinate dehydrogenase iron-sulfur  subu	"Energy metabolism, carbons"	TCA cycle	sdhB	"succinate dehydrogenase, iron-sulfur protein"	11	5	0.41	0.82	6.32	5.73	2.06	19.07	32.68	16.73	1	1	1.03	1.05	1.07	2.74	1.23	1.48	1	1.12	0.77	1.33	0.63	1.24	0.76	1.83	0.11	3.84	0.31	1.54	0.36	2.48			
SCO4856	dhsA	putative succinate dehydrogenase flavoprotein  sub	"Energy metabolism, carbons"	TCA cycle	sdhA	"succinate dehydrogenase, flavoprotein subunit"	37	16	0.86	0.86	30.03	13.42	16.16	39.04	34.42	33.73	1	0.93	0.9	0.96	0.98	1.33	2.12	1.13	0.35	1.18	0.7	1.15	0.59	1.13	0.4	1.15	0.01	1.27	0	1.3	0.15	1.31	0.21	-0.85	B
SCO4857	other	putative succinate dehydrogenase membrane  subunit	"Energy metabolism, carbons"	TCA cycle	sdhD	"succinate dehydrogenase, hydrophobic membrane anchor protein"				0.82			1.7			5.62		1	0.55		0.68			0.85			0	1.15			0	1.15					0.01	1.11			
SCO4873	other	hypothetical protein SCK20.14c	hypothetical protein	No homologues		conserved hypothetical protein	3	2	0.1	0.74		2.01	2.09		23.08	35.26		1	1.72	2.74	4.19	3.54		3.09			0.42	218.51	0	1.28	0.11	9.03	0	1.28			0	1.49			
SCO4875	other	"putative sugar transferase (fragment) ""putative tr"	Macromolecule metabolism	Polysaccharides - (cytoplasmic)			2	2	0.07		4			14.87			1	3.65		5.18			5.94		0.14	9.98			0	1.06					0.16	31.66			5.63	1.06	D
SCO4877	other	hypothetical protein 2SCK8.03c	hypothetical protein	No homologues		conserved hypothetical protein	5	3	0.13	0.69	5.71	2.77		13.96	28.15		1	6.27		4.96		4.73	4.83	4.98	0.16	24.28			0	1.15			0	1.06	0.14	12.81	0	1.07	5.4	1.72	D
SCO4879	other	conserved hypothetical protein	hypothetical protein	Conserved in organism other than Escherichia coli		conserved hypothetical protein	1	1	0.02	0.73	2.03			13.09			1	1.05		1.98			1.21		0.76	1.56			0.31	5.17					0.56	2.54			0.74	0.59	C
SCO4880	other	putative transferase	Not classified (included putative assignments)	Not classified (included putative assignments)		putative transferase	16	7	0.59	0.8	8.01	2.53	8.73	24.06	45.52	42.22	1	8.21	8.72	8.08	7.39	3.34	3.5	5	0	2.22	0.54	1.22	0.87	1.21	0.24	1.19	0.04	2.37	0.03	2.77	0.01	1.46	5.65	2.92	G
SCO4881	other	putative polysaccharide biosynthesis related  prot	Macromolecule metabolism	Polysaccharides - (cytoplasmic)		"neuB protein, putative"	72	14	10.05	0.91	20.63	14.78	16.5	51.92	71.47	49.36	1	5.33	5.74	5.94	4.85	5.54	3.87	5.16	0.01	3.18	0.02	1.06	0.09	1.14	0.01	1.07	0.8	1.37	0.06	4.13	0.73	1.21	5.42	1.9	C
SCO4884	other	putative lipoprotein	Periplasmic/exported/lipoproteins	Gram +ve exported/lipoprotein	tmbC	membrane lipoprotein	22	2	0.93	0.85	5.91	2.51	2.56	35.45	36.6	34.87	1	1.92	2.39	2.55	2.98	7.18	9.51	5.11	0.01	1.51	0.01	1.14	0.03	1.27	0.09	1.72	0.01	2.05	0	1.94	0	1.53	4.98	-0.71	D
SCO4885	other	putative lipoprotein	Periplasmic/exported/lipoproteins	Gram +ve exported/lipoprotein	tmbC	membrane lipoprotein	65	18	5.65	0.82	30.56	21	20.62	65.8	54.6	70.69	1	1.29	1.1	1.12	1.1	1.34	1.45	1.15	0	1.14	0	1.09	0.11	1.2	0	1.09	0.85	1.48	0	1.23	0.17	1.19	0.25	-0.08	B
SCO4886	other	putative sugar ABC transporter ATP-binding  protei	Cell process	Transport/binding proteins	rbsA	"sugar ABC transporter, ATP-binding protein"	3	3	0.07	0.85	6.7			14.9			1	1.1		0.99			0.94		0.77	2.24			0.71	1.96					0.7	1.58			-0.59	0.13	E
SCO4890	deoA	thymidine phosphorylase	Central intermediary metabolisms	Nucleotide interconversions	pdp	pyrimidine-nucleoside phosphorylase	4	2	0.13	0.84	4.45			17.8			1	1.58		1.67			1.13		0	1.04			0.83	1.91					0.72	2.36			0.57	0.85	G
SCO4901	other	putative adenosine deaminase	Central intermediary metabolisms	Nucleotide interconversions	add	adenosine deaminase	1	1	0.03	0.63			2.66			33.59		1	1.78		2.13			2.88			0.09	2.73			0.05	2.07					0.11	10.38			
SCO4906	afsQ2	sensor kinase protein	Two-component system	Sensor kinase		sensor protein afsq2	1	1	0.02	0.72	2			7.66			1	1		2.17			1.49																		
SCO4907	afsQ1	transcriptional regulatory protein	Two-component system	Response regulator		transcriptional regulatory protein afsq1	2	2	0.08	0.65	6.35			29.78			1	1.11		1.08			0.93		0.33	1.33			0.74	1.32					0.6	1.48			-0.51	0.24	G
SCO4912	other	putative aldehyde dehydrogenase	Not classified (included putative assignments)	Not classified (included putative assignments)	dhaS	evbY	6	3	0.29	0.82	3.7	2	4	26.28	10.24	20.48	1	1.24	1.04	2.17	1.07	2.81	1.71	1.26	0.77	1350.87	0.11	1.26	0.24	4.21	0.01	1.11			0.21	10.24	0.96	1.88	1.15	0	B
SCO4913	other	putative aldehyde dehydrogenase	Degradation of small molecules	Carbon compounds	dhaS	evbX	5	2	0.13	0.8	4.54		2	10.83		28.54	1	1.15	1.17	1.39	1.11		1.05	1.29	0.8	280.77	0.08	1.02	0.79	13.49	0.18	1.09			0.77	1.84	0.02	1.08	0.05	0.27	G
SCO4914	other	putative deoxyribose-phosphate aldolase	Central intermediary metabolisms	Nucleotide interconversions	deoC	deoxyribose-phosphate aldolase	4	4	0.15	0.74	6.66		2.6	29.31		20.85	1	1.42	1.38	1.1	1.19		0.86	1.36	0.27	2.29	0.9	1.98	0.41	2.14	0.44	2.16			0.74	5.76	0.87	2.3	-0.06	0.54	G
SCO4915	other	putative integral membrane protein	Periplasmic/exported/lipoproteins	Gram +ve membrane		putative integral membrane protein	1	1	0.04	0.63	2			5.56			1	0.71		0.55			0.5																		
SCO4916	other	putative phosphomannomutase	Degradation of small molecules	Carbon compounds	manB-2	phosphomannomutase	2	2	0.05	0.72	4.06			9.47			1	1.78		2.02			1.05		0.1	3.16			0.21	1.78					0.89	44.35			0.73	1.26	G
SCO4917	other	putative purine nucleoside phosphorylase	Central intermediary metabolisms	Nucleotide interconversions	deoD	purine nucleoside phosphorylase	3	2	0.19	0.83	4.94			20.07			1	1.37		1.1			0.32		0.09	1.5			0.44	2.16					0.28	859.97			-2.52	1.66	G
SCO4919	other	putative oxidoreductase	Not classified (included putative assignments)	Not classified (included putative assignments)	lpdA-2	"alpha keto acid dehydrogenase complex, E3 component, lipoamide dehydrogenase"	11	4	0.3	0.62	6.17		4	12.21		22.32	1	1.03	0.94	1.57	1.13		4.56	1.55	0.9	1.6	0.77	2.21	0.15	1.88	0.81	2.93			0.05	4.59	0.13	1.82	1.66	-1.2	B
SCO4921	accA2	putative acyl-CoA carboxylase complex A subunit	"Biosynthesis of cofactors, carriers"	biotin carboxyl carrier protein (BCCP)	bccA-3	"acetyl/propionyl-CoA carboxylase, alpha subunit"	78	18	3.52	0.78	25.59	17.2	27.37	44.92	63.73	60.17	1	0.84	0.98	1.53	1.25	1.29	1.19	1.47	0	1.09	0	1.07	0	1.13	0	1.14	0.01	1.4	0.1	1.23	0	1.23	0.29	-0.1	G
SCO4925	other	hypothetical protein SCK13.17c	hypothetical protein	No homologues		conserved hypothetical protein	1	1	0.19	0.73			2			33.33		1	1.21		1.51			1.37			0.31	3.51			0.06	1.64					0.47	35.27			
SCO4926	pccB	propionyl-CoA carboxylase complex B subunit	Fatty acid and phosphatidic acid biosynthesis	Fatty acid and phosphatidic acid biosynth	pccB-4	"propionyl-CoA carboxylase, beta subunit"	3	2	0.08	0.84	4			6.79			1	1.56		2.03			2.28		0.01	1.23			0.01	1.16					0.04	2.09			2.2	0.27	B
SCO4930	other	putative enoyl-CoA hydratase	Degradation of small molecules	Fatty acids	crt	3-hydroxybutyryl-CoA dehydratase				0.6	1.7			10.53			1	1.11		1.92			1.52																		
SCO4932	hutH	histidine ammonia-lyase	Degradation of small molecules	Amino acids	hutH	histidine ammonia-lyase	4	3	0.12	0.77	7.52			16.41			1	0.78		0.62			0.79		0.55	2.91			0.27	1.62					0.67	4.89			-1.67	-0.52	A
SCO4934	other	putative lipoprotein	Periplasmic/exported/lipoproteins	Gram +ve exported/lipoprotein		"lppS, putative"	5	5	0.15	0.83	8	2.3	2.82	32.85	25.36	18.6	1	0.7	0.86	0.7	0.82	0.47	0.64	0.65	0.02	1.32	0.48	2.9	0.96	1.18	0.64	3.56	0.47	4.47	0.01	1.34	0.86	2.28	-2	-0.03	A
SCO4945	other	putative dehydrogenase	Not classified (included putative assignments)	Not classified (included putative assignments)	yahK	hypothetical zinc-type alcohol dehydrogenase-like protein yahk. {escherichia	20	6	1.18	0.86	11.11	2	4	29.19	18.79	10.98	1	0.78	0.51	0.4	0.33	0.23	0.15	0.38	0.09	1.34	0.01	1.29	0	1.24	0	1.14	0.02	2.52	0	2.25	0	1.45			
SCO4957	other	putative membrane protein	Periplasmic/exported/lipoproteins	Gram +ve membrane		conserved hypothetical protein	4	3	0.16	0.72	5.52		2.01	13.17		40.05	1	1.5	1.49	2.13	1.62			1.43			0.9	1.14			0.61	1.41					0.8	1.6	1.17	0.62	G
SCO4958	metB	cystathionine gamma-synthase	amino acid biosynthesis	Methionine	metC	cystathionine beta-lyase	23	9	1.32	0.77	12	6	6.68	33.16	27.46	30.31	1	0.98	0.94	0.85	0.76	0.42	0.52	0.81	0.9	1.67	0.65	1.2	0.03	1.13	0.04	1.26	0	1.34	0.11	2.41	0.21	1.35	-1.92	0.42	G
SCO4965	other	putative transcription elongation factor	Macromolecule metabolism	"RNA synthesis, modification, DNA transcript'n"	greA	transcription elongation factor GreA	5	3	0.45	0.71	6		2	26.67		29.7	1	1.11	0.93	1.13	0.6		0.68	0.65	0.2	1.19	0.02	1.14	0.81	1.19	0	1.16			0.19	1.87	0.08	1.96	-1.58	0.39	E
SCO4967	other	conserved hypothetical protein	hypothetical protein	Conserved in organism other than Escherichia coli	lmbE	lmbE protein	5	5	0.22	0.78	7.15	2	2.7	22.18	15.7	14.68	1	1.2	1.18	1.32	1.21	1.4	1.22	1.01	0.43	1.71	0.9	1.86	0.76	1.93	0.96	2.02			0.56	2.25	0.7	3.65			
SCO4968	other	putative membrane protein	Periplasmic/exported/lipoproteins	Gram +ve membrane		putative membrane protein	2	1	0.43	0.69			2			28		1	1.07		0.99			0.79			0.52	1.48			0.97	2.6					0.58	4.68			
SCO4975	other	conserved hypothetical protein	hypothetical protein	Conserved in organism other than Escherichia coli		"Protein of unknown function, DUF255 family"	2	1	0.04	0.73	2			9.18			1	1.69		1.33			1.22						0.11	1.7									0.48	0.56	G
SCO4979	other	putative phosphoenolpyruvate carboxykinase	Central intermediary metabolisms	Gluconeogenesis		Phosphoenolpyruvate carboxykinase	2	1	0.04	0.82		1.4	2		6.24	8.37		1	0.96	1.01	1.09	2.11		1.35			0.56	1.2			0.76	2.22					0.05	1.34			
SCO4990	other	conserved hypothetical protein	hypothetical protein	Conserved in organism other than Escherichia coli		putative regulator of purine biosynthesis. {bacillus				0.88	1.4			19.12			1	1.02		1.12			0.68		0.9	3.6			0.65	7.31					0.02	1.18					
SCO5022	other	putative lipoprotein	Periplasmic/exported/lipoproteins	Gram +ve exported/lipoprotein		"lipoprotein, putative"	1	1	0.05	0.34	2.97			14.55			1	1.04		1.02			2.42		0.31	1.27			0.94	13.8					0.24	85.7			1.28	-0.96	G
SCO5024	other	putative oxidoreductase	Not classified (included putative assignments)	Not classified (included putative assignments)		"N5,N10-methylene-tetrahydromethanopterin reductase, putative"	1	1	0.04	0.51	2			11.03				1		1.95																					
SCO5028	other	putative ATP-binding protein	Not classified (included putative assignments)	Not classified (included putative assignments)		PhoH-related protein	1	1	0.02	0.64			2			12.02		1	2.03		2.32			1.87																	
SCO5031	ahpD	alkyl hydroperoxide reductase system  hypothetical	Cell process	Detoxification	ahpD	alkyl hydroperoxide reductase D	5	4	0.42	0.87	7.56	2	1.52	21.35	6.74	4.49	1	0.84	0.75	0.73	0.69	0.96	0.52	0.79	0.02	1.15			0.25	1.29					0.02	1.64	0.91	148.75	-1.65	-0.02	E
SCO5032	ahpC	alkyl hydroperoxide reductase	Cell process	Detoxification	ahpC	alkyl hydroperoxide reductase C	49	9	24.12	0.89	18.36	12.46	9.9	64.13	74.46	52.72	1	0.73	0.55	0.52	0.4	0.42	0.25	0.38	0	1.23	0.14	1.46	0	1.18	0.01	1.48	0	1.2	0	1.38	0	1.19	-3.79	0.24	E
SCO5042	fumC	fumarate hydratase C	"Energy metabolism, carbons"	TCA cycle	fum	fumarate hydratase	2	1	0.05	0.74	2.04			12.15			1	0.85		1.24			1.12												0.56	5.51			-0.09	-0.05	G
SCO5044	fumB	fumarate hydratase class I	"Energy metabolism, carbons"	TCA cycle	fumB	"fumarate hydratase class I, anaerobic"	9	5	0.2	0.8	9.89		3.65	21.86		20.97	1	0.95	0.64	0.87	0.65		0.76	0.73	0.57	1.25	0.13	1.71	0.56	1.4	0.15	1.7			0.16	1.5	0.16	1.48	-1.62	-0.23	A
SCO5047	other	conserved hypothetical protein GlpX	hypothetical protein	Conserved in organism other than Escherichia coli	glpX	glpX protein	2	2	0.06	0.77	5.52			11.37			1	1.06		1.32			1.08		0.67	1.67			0.28	1.87					0.82	3.72			0.02	0.26	G
SCO5058	lytB	"LytB protein ""hypothetical protein (fragment)"""	Other regulation	Other regulation							1.4			10.36			1	1.32		1.1			0.58																		
SCO5059	ppgK	polyphosphate glucokinase	Macromolecule metabolism	Degradation of polysaccharides	ppgK	ROK family protein	2	1	0.1	0.79	2.68			15.85			1	0.89		0.79			0.7		0.33	1.48			0.23	1.36					0.2	2.26			-1.55	-0.01	A
SCO5061	other	putative ATP/GTP binding protein	Not classified (included putative assignments)	Not classified (included putative assignments)	ychF	GTP-binding protein YchF	18	10	0.67	0.85	20.71	4.03	7.26	49.72	25.97	24.03	1	0.78	0.56	0.63	0.53	0.54	0.41	0.61	0.02	1.23	0	1.16	0.06	1.26	0	1.13	0.15	1.77	0.01	1.93	0.25	1.57	-2.74	-0.09	G
SCO5071	actVI-ORFA	hydroxylacyl-CoA dehydrogenase	Secondary metabolism	PKS		hydroxylacyl-CoA dehydrogenase	2	2	0.17	0.7	6.3	1.35		34.93	42.47		1	1.13		1.16		1.72	8.04	2.45	0.69	2.17			0.8	1.35			0.6	1497.31	0	3.08	0.33	298.47	2.28	-1.71	C
SCO5072	actVIORF1	hydroxylacyl-CoA dehydrogenase	Secondary metabolism	PKS		hydroxylacyl-CoA dehydrogenase	5	3	0.21	0.62	4		2.48	20.52		28.34	1	0.84	0.81	0.72	0.84		2.86	5.93	0.18	1.35	0.74	1.46	0.38	1.53	0.98	1.81			0.1	3.78	0.02	3.6	1.3	-2.07	G
SCO5073	actVIORF2	putative oxidoreductase	Secondary metabolism	PKS		putative oxidoreductase	15	5	0.87	0.68	7	2	4.02	42.25	33.43	30.4	1	0.94	1.07	1.46	0.94	7.35	21.83	11.94	0.88	4.53	0.47	1.43	0.09	1.7	0.97	1.54	0.01	2.52	0	3.48	0	1.55	4.75	-3.41	C
SCO5074	actVIORF3	putative dehydratase	Secondary metabolism	PKS		conserved hypothetical protein	8	3	0.53	0.81	6.04		2.93	28.5		21.03	1	0.76	0.79	0.81	0.86		8.45	5.44	0.18	1.63	0.49	1.11	0.78	1.93	0.02	1.1			0	1.22	0	1.66	2.43	-2.96	C
SCO5075	actVIORF4	putative oxidoreductase	Secondary metabolism	PKS			2	2	0.09		2		2	9.8		29.41	1	1.02	2.37	1.05	2.46		10.04	15.57			0.01	1.48			0.02	1.77			0.09	52.99	0	1.5	4.83	-2.09	C
SCO5077	actVA2	hypothetical protein	Secondary metabolism	PKS		actVA 2 protein	17	5	2.86	0.78	10			65.65			1	1.32		2.02			35.96		0.2	1.55			0.04	1.5					0	1.31			7.57	-2.97	G
SCO5078	actVA3	hypothetical protein	Secondary metabolism	PKS		actVA 3 protein	9	4	0.48	0.59	6.17	2.54	2.43	32.03	55.52	33.81	1	1.17	1.72	1.28	2.34	4.18	9.04	9.02	0.35	1.44	0.3	2.67	0.52	1.38	0.07	2.23	0.25	729.07	0	2.9	0	2.92	4.26	-1.83	C
SCO5079	actVA4	conserved hypothetical protein	Secondary metabolism	PKS		actVA 4 protein	13	4	0.72	0.66	9.54	6.57	6	28.23	50	25.51	1	1.36	1.76	1.56	2.18	4.71	20.94	10.68	0.04	1.33	0.06	1.31	0.45	1.47	0.07	1.69	0.01	2.3	0	2.33	0	1.78	5.15	-2.39	C
SCO5080	actVA5	putative hydrolase	Secondary metabolism	PKS		putative hydrolase	9	7	0.4	0.6	14.6	5.05	1.75	34.12	26.25	29.92	1	1.38	1.42	2.81	2.67	4.74	10.91	7.2	0.24	1.92	0.92	2.75	0.01	1.67	0.19	4.3	0	1.88	0.01	4.12	0	1.55	4.73	-1.43	C
SCO5083	actII-2	putative actinorhodin transporter	Secondary metabolism	PKS		probable actinorhodin transporter. {streptomyces	3	2	0.09	0.65	2	2.32		3.29	18.51		1	0.59		0.71		2.33	13.01	3.17	0.57	3835.08			0.57	2.46			0.34	31503.04	0.04	7.94	0.27	17491.1	2.32	-3.32	G
SCO5084	actII-3	putative membrane protein	Secondary metabolism	PKS		putative membrane protein actii-3. {streptomyces	1	1	0.02	0.65	2			6.05			1						12.48																		
SCO5086	actIII	ketoacyl reductase	Secondary metabolism	PKS		putative ketoacyl reductase	18	1	1.33	0.6	2.05	2		31.03	29.12		1	0.76		0.63		4.88	11.81	8.71					0.24	1.39			0	1.39	0	3.53	0	1.47	3.58	-3.45	C
SCO5087	actIORF1	actinorhodin polyketide beta-ketoacyl synthase  al	Secondary metabolism	PKS		actinorhodin polyketide putative beta-ketoacyl synthase 1	3	3	0.08	0.65	7.7	1.52		14.78	17.56		1	1.2		1.35		5.43	15.6	8.71					0.25	1.28			0.03	2.18	0.04	10.14	0.02	2.67	4.79	-2.39	C
SCO5088	actIORF2	actinorhodin polyketide beta-ketoacyl synthase  be	Secondary metabolism	PKS		actinorhodin polyketide putative beta-ketoacyl synthase 2	7	4	0.25	0.68	9.99			23.1			1	1		0.94			18.2		0.99	2.63			0.85	2.25					0	1.78			5.16	-3.34	C
SCO5089	actIORF3	actinorhodin polyketide synthase acyl carrier  pro	Secondary metabolism	PKS		actinorhodin polyketide synthase acyl carrier protein	1	1	0.17	0.61	3.23			68.6			1	1.23		2.11			12.86		0.32	4.24			0.25	16.95					0.05	13.05					
SCO5090		actinorhodin polyketide synthase bifunctional  cyclase/dehydratase					6	5	0.2	0.64	7.4	2.8	2	22.15	21.84	34.81	1	0.48	0.61	0.79	0.49	2.62	38.96	7.45	0.28	83.06	0.12	1.36	0.48	6.86	0.98	2.76	0.01	1.23	0.06	50.33	0	2.06			
SCO5101	other	conserved hypothetical protein	hypothetical protein	Conserved in organism other than Escherichia coli		conserved hypothetical protein	1	1	0.15	0.59	2.32			47.62			1	4.33		9.83			13.27		0.42	1825521.88			0.01	1.5					0.11	54.67			8.09	1.05	D
SCO5111	other	putative GTP-binding protein	Not classified (included putative assignments)	Not classified (included putative assignments)	typA	GTP-binding protein TypA	26	11	0.53	0.87	18.33	5.52	9.67	34.96	29.61	21.26	1	0.91	0.79	0.77	0.66	0.39	0.47	0.65	0.24	1.17	0	1.08	0.12	1.24	0	1.14	0.02	1.9	0	1.33	0.11	1.53	-2.4	0.34	G
SCO5113	bldKB	"BldKB, putative ABC transport system  lipoprotein"	Cell process	Transport/binding proteins		BldKB	97	25	5.15	0.86	45.95	35.07	36.46	70.17	68.67	54.83	1	1.29	1.24	1.29	1.17	1.72	1.48	1.33	0	1.08	0.4	1.1	0.94	1.1	0.06	1.11	0.07	1.36	0	1.21	0.76	1.19	0.66	0.01	B
SCO5114	bldKC	"BldKC, putative ABC transport system integral  mem"	Cell process	Transport/binding proteins		BldKC				0.76	3.05			7.69			1	1.29		1.15			1.3		0.09	1.42			0.56	2.05					0.09	1.45					
SCO5115	bldKD	"BldKD, putative ABC transporter intracellular  ATP"	Cell process	Transport/binding proteins		putative ABC transporter intracellular ATPase subunit BldkD	7	5	0.25	0.79	10.38		3.82	33.71		17.56	1	1.24	0.94	1.11	0.86		1.12	1.22	0.05	1.23	0.06	1.35	0.57	1.47	0.05	1.46			0.51	1.44	0.94	1.79	-0.32	-0.09	G
SCO5116	bldKE	putative peptide transport system ATP-binding  pro	Cell process	Transport/binding proteins			12	8	0.35		14.14		6.2	33.86		32.02	1	1.24	1.1	1.05	1.16		0.89	0.94	0.06	1.26	0.06	1.14	0.19	1.3	0.33	1.15			0.45	1.38	0.48	2.4			
SCO5128	other	putative membrane protein	Periplasmic/exported/lipoproteins	Gram +ve membrane		conserved hypothetical protein	3	3	0.06	0.67	6.78			13.81			1	1.01		0.88			0.69		0.95	1.59			0.46	1.63					0.38	3.1			-1.39	0.25	G
SCO5135	fdxA1	ferredoxin	"Energy metabolism, carbons"	Electron transport		ferredoxin. {streptomyces	4	2	0.85	0.74	6.7		2.69	54.72		45.28	1	1.49	1.27	2.33	1.26		2.09	0.82	0.16	1.89	0.36	1.79	0.17	2.13	0.42	1.99			0	1.22	0.08	2.14	0.93	0.39	G
SCO5139	dapE	succinyl-diaminopimelate desuccinylase	amino acid biosynthesis	Lysine	dapE	succinyl-diaminopimelate desuccinylase	1	1	0.04	0.79	2			16.16			1	1.06		0.81			0.37																-2.71	0.9	F
SCO5140	other	conserved hypothetical protein	hypothetical protein	Conserved in organism other than Escherichia coli		pid:e118088	5	3	0.25	0.75	6			21.43			1	2.45		6.5			4.8		0	1.47			0	1.16					0	1.57			5.31	1.19	G
SCO5144	other	putative acyl CoA isomerase	Degradation of small molecules	Fatty acids	paaG	enoyl-CoA hydratase/isomerase family protein	1	1	0.05	0.7	2		1.83	14.98		18.35	1	1.13	0.96	1.05	1.28		1.05	2.5			0.68	2.56			0.7	2.19					0.04	2.06	0.38	-0.25	G
SCO5145	other	conserved hypothetical protein	hypothetical protein	Conserved in organism other than Escherichia coli		hypothetical protein	4	2	0.62	0.49	4	2	2.19	25.68	89.19	25.68	1	1.62	1.52	1.63	0.91	1.53	2.75	1.09	0.14	2.15	0.51	1.3	0.99	2.53	0	1.26			0.01	1.6	0.02	1.35	1.02	-0.1	G
SCO5152	other	putative ATP-binding protein	Not classified (included putative assignments)	Not classified (included putative assignments)	mrp	mrp protein	4	3	0.17	0.75	2		4	12.73		20.16	1	0.89	1.04	0.82	1.06		0.48	0.8	0.47	3.58	0.16	1.34	0.13	1.23	0.05	1.18			0.22	28	0.44	1.69	-1.47	0.56	G
SCO5166	other	putative helicase	Macromolecule metabolism	"RNA synthesis, modification, DNA transcript'n"	deaD-2	ATP-dependent RNA helicase DeaD	7	4	0.06	0.75	8.16	2.86	6.29	24.12	26.96	48.35	1	0.92	0.99	0.73	0.78	0.7	0.63	0.74	0.77	1.93	0.48	1.25	0.23	1.48	0.23	1.34	0.15	1.53	0.11	1.84	0.17	1.4	-1.57	0.17	G
SCO5167	other	conserved hypothetical protein	hypothetical protein	Conserved in organism other than Escherichia coli		conserved hypothetical protein	9	3	0.48	0.74	4.74		2.69	39.62		30	1	1.12	1.05	1.11	1.19		1.33	0.99	0.44	1.51	0.51	1.23	0.97	2.21	0.62	1.28			0.19	1.71	0.18	1.22	0.04	-0.04	G
SCO5169	other	putative ATP-binding protein	Not classified (included putative assignments)	Not classified (included putative assignments)		putative ATP-binding protein	5	3	0.53	0.58	7.19	2		67.02	52.13		1	1.39		1.56		1.83	1.11	1.85	0	1.1			0.5	1.47					0.58	1.51			1.07	0.52	B
SCO5170	other	putative tetR-family transcriptional regulator	Defined family regulators	TetR		"transcriptional regulator, TetR family"	1	1	0.06	0.69	2			8.92			1	1.33		0.94			0.78																-0.93	0.44	A
SCO5171	other	hypothetical protein SCP8.34c	hypothetical protein	No homologues		conserved hypothetical protein	2	1	0.52	0.77	1.7		2	17.33		29.33	1	1	1.27	5.05	1.17		7.25	1.4			0.03	1.19			0.05	1.16					0.02	1.22			
SCO5178	other	putative sulfurylase	"Biosynthesis of cofactors, carriers"	Thiamin	moeZ	HesA/MoeB/ThiF family protein	24	7	1.47	0.8	10	4.04	9.19	18.37	18.62	34.69	1	1.16	1.32	1.74	1.57	1.67	2.68	1.91	0.1	1.19	0.11	1.19	0	1.22	0	1.19	0.08	1.54	0	1.36	0.06	1.69	1.61	-0.33	C
SCO5185	other	putative peptidase	Macromolecule metabolism	"Degradation of proteins, peptides, glycoproteins"		ArgE/DapE/Acy1 family protein	1	1	0.03	0.72	2			8.94			1	1.35		1.03			0.72		0.04	1.29			0.12	1.93					0.24	5.48			-1	0.66	G
SCO5186	other	conserved hypothetical protein	hypothetical protein	Conserved in organism other than Escherichia coli		MutT/nudix family protein	1	1	0.03	0.63	2.05			12.89			1	1.03		0.98			1.16		0.87	7.26			0.91	131.87					0.67	28.93			-0.21	-0.18	G
SCO5195		conserved hypothetical protein					3	2	0.1	0.7	4			14.73			1	1.31		1.22			2.01		0.02	1.16			0.26	1.21					0.03	1.78					
SCO5199		conserved hypothetical protein					3	2	0.08	0.78	10.01	1.44		28.75	18.89		1	0.89		0.77		1.2	0.67	1.27	0.18	1.19			0.66	2.22			0.07	1.54	0.56	5.43	0.1	2.01			
SCO5203	other	hypothetical protein 2SC3B6.27c	hypothetical protein	No homologues		conserved hypothetical protein				0.56	1.81			15.7			1	0.9		0.39			0.33		0.81	5.26			0.11	3.68					0.17	9.89					
SCO5204	other	"hypothetical protein (fragment) ""putative integral"	Periplasmic/exported/lipoproteins	Gram +ve membrane			18	9	0.23		15.97		4.1	21.6		20.5	1	1.09	1.37	1.34	1.56		3.08	1.51	0.71	1.64	0.01	1.18	0.2	1.39	0.01	1.27			0	1.4	0.04	1.37	1.61	-0.56	B
SCO5212	aroA2	3-phosphoshikimate 1-carboxyvinyltransferase	amino acid biosynthesis	Chorismate	aroA	3-phosphoshikimate 1-carboxyvinyltransferase	6	3	0.24	0.79	4.98		2	23.97		14.61	1	0.9	0.63	0.77	0.61		0.56	0.75	0.7	1.81	0.01	1.25	0.48	1.64	0	1.19			0.28	3.45	0.07	1.24	-2.05	-0.1	G
SCO5221	other	putative polypeptide deformylase	Macromolecule metabolism	Protein modification	def	polypeptide deformylase				0.78	2.05			20.37			1	1.05		0.87			0.8		0.78	2.07			0.12	1.38					0.21	1.73					
SCO5225	nrdM	ribonucleotide-diphosphate reductase small  chain	Central intermediary metabolisms	Nucleotide interconversions		"Ribonucleotide reductase, small chain"	10	3	0.44	0.84	4	2	3.4	15.16	21.87	30.32	1	0.66	0.39	0.31	0.24	0.27	0.11	0.4	0.16	2.25	0	1.04	0.03	1.9	0	1.13			0.02	3.57	0.03	1.54	-5.31	0.13	G
SCO5226	nrdL	ribonucleotide-diphosphate reductase large  chain	Central intermediary metabolisms	Nucleotide interconversions		ribonucleotide-diphosphate reductase large chain	3	2	0.04	0.81	4.32			7.84			1	0.36		0.34			0.37		0.06	2.92			0.9	6.6					0.01	1.44			-4.26	-1.07	G
SCO5243	sig1	RNA polymerase sigma factor	RNA polymerase core enzyme binding	sigma factor	sigF	stress response/stationary phase sigma factor SigF	1	1	0.02	0.64	2.06			8.31			1	1		1.95			2.7																2.28	-0.37	D
SCO5244	prs1	anti-sigma factor	RNA polymerase core enzyme binding	anti sigma factor	rsbW	anti-sigma b factor	2	1	0.25	0.62			2.8			42.34		1	1.01		1.86			1.01			0.89	1.29			0	1.37					0.87	1.23			
SCO5249	other	putative nucleotide-binding protein	Not classified (included putative assignments)	Not classified (included putative assignments)		sporulation protein				0.78	2.04			16.24			1	0.5		0.29			0.82		0.29	74.67									0.36	5.14					
SCO5254	sodN	superoxide dismutase	Cell process	Detoxification		superoxide dismutase [ni] precursor	6	2	0.48	0.85	4.65		4.32	40.46		43.51	1	1.09	1.29	0.97	1.53		0.81	0.93	0.42	1.24	0.29	1.42	0.63	1.68	0.09	1.51			0.57	2.19	0.56	1.78	-0.28	0.52	G
SCO5257	metZ	methyltransferase	Not classified (included putative assignments)	Not classified (included putative assignments)		methyltransferase	1	1	0.05	0.76	2			6.69			1	1.26		2.15			2.64																2.47	-0.02	G
SCO5258	atrC	ATP-binding protein	Not classified (included putative assignments)	Not classified (included putative assignments)	glnQ	"glutamine ABC transporter, ATP-binding protein"				0.82	1.6			31.23			1	2.18		1.44			3.71		0.28	106.03			0.19	4.82											
SCO5260	atrA	secreted protein	Periplasmic/exported/lipoproteins	Gram +ve exported/lipoprotein	glnH	"glutamine ABC transporter, periplasmic glutamine-binding protein"	5	3	0.16	0.84	7.15	2	2.03	24.38	28.13	14.06	1	1.48	1.59	1.31	1.75	0.77	2.06	1.12	0.23	2.07	0.73	1.69	0.67	1.93	0.3	1.48			0.2	3.43	0.05	1.33			
SCO5261	other	putative malate oxidoreductase	Central intermediary metabolisms	other Central intermediary metabolism	EC1.1.1.38	malate oxidoreductase	5	3	0.19	0.69	2	2.05	2.02	10.76	13.2	18.58	1	1.19	1.01	1.4	1.34	1.2	1.34	1.4			0.29	1.44	0.15	1.31	0.48	1.53	0.73	1.09			0.11	1.24	0.4	0.02	G
SCO5262	other	putative dehydrogenase	Not classified (included putative assignments)	Not classified (included putative assignments)	yogA	"alcohol dehydrogenase, zinc-containing"	2	2	0.09	0.68		3.1	3.13		14.95	18.07		1	1.06	2.2	1.15	1.35		1.51			0.37	1.17	0.07	2.53	0.2	1.27	0.1	1.54			0	1.2			
SCO5265	other	hypothetical protein	hypothetical protein	No homologues		"hypothetical glycine-rich protein, putative"				0.63			2.6			22.52		1	0.8		1.16			0.67			0.42	2.62			0.69	4.02					0.2	2.52			
SCO5281	other	putative 2-oxoglutarate dehydrogenase	"Energy metabolism, carbons"	TCA cycle	sucA	2-oxoglutarate dehydrogenase E1 component	115	32	2	0.86	56.47	32.69	39.1	47.72	49.84	51.89	1	0.97	0.91	0.99	0.91	0.88	0.88	0.86	0.54	1.1	0.06	1.08	0.71	1.09	0.07	1.08	0.5	1.35	0.12	1.18	0.1	1.16			
SCO5283	other	putative two-component system response  regulator	Two-component system	Response regulator	mtrA	DNA-binding response regulator MtrA	6	3	0.29	0.74	2	4	2	7.38	37.7	15.98	1	0.79	0.42	0.53	0.3	0.52	0.63	0.47			0.02	1.55	0.28	2.4	0.03	2.28	0.71	22.45			0.41	4.18	-3.1	-0.84	F
SCO5285	lon	ATP-dependent protease	Macromolecule metabolism	"Degradation of proteins, peptides, glycoproteins"	lon	ATP-dependent protease La	5	3	0.06	0.8	7.89	2.35		24.16	30.24		1	1.56		3.27		1.39	1.05	1.23	0.44	7.56			0	1.42			0.9	8134.73	0.75	4.95	0.77	3264.77	1.27	1.63	G
SCO5289	cvnA5	"hypothetical protein (fragment) ""possible sensor k"	Periplasmic/exported/lipoproteins	Gram +ve membrane			3	2	0.04		2	2	2	5.21	31.26	24.72	1	0.95	0.89	0.76	0.67	0.4	0.81	0.59			0.14	1.2	0.52	20.99	0.01	1.06					0.1	2.04	-1.99	0.02	G
SCO5290	cvnB5	hypothetical protein	hypothetical protein	Conserved in organism other than Escherichia coli		Roadblock/LC7 family family	1	1	0.1	0.76			2			31.33		1	1.02		1.06			0.7																	
SCO5292	cvnD5	putative ATP/GTP-binding protein	Not classified (included putative assignments)	Not classified (included putative assignments)		evcJ	1	1	0.08	0.73	2		0	16.23		4.19	1	1		1.68			1.95						0.15	4.72											
SCO5293	other	putative oxygenase subunit	Not classified (included putative assignments)	Not classified (included putative assignments)		putative oxygenase subunit	8	4	0.33	0.81	7.52	4		34.05	8.57		1	1.52		1.32		0.75	1.5	0.72	0.51	4.31			0.36	1.39			0.08	2.31	0.58	5.43	0.12	2.84	-0.23	0.45	E
SCO5354	thrA	homoserine dehydrogenase	amino acid biosynthesis	Amino Acid Biosynthesis	hom	homoserine dehydrogenase	1	1	0.03	0.69	2			8.16			1	1.14		0.96			1.14																-0.25	-0.09	G
SCO5355	thrC	threonine synthase	amino acid biosynthesis	Threonine	thrC	threonine synthase	5	2	0.19	0.74	2.18		4.55	18.75		23.58	1	0.82	1.03	0.64	1.04		0.5	0.64	0.75	10.69	0.01	1.16	0.81	49.66	0.02	1.21			0.85	2.21E+15	0.52	2.38	-1.71	0.38	G
SCO5356	thrB	homoserine kinase	amino acid biosynthesis	Threonine	thrB	homoserine kinase	1	1	0.05	0.68	2.19			10.36			1	0.93		0.58			0.55																-2.38	-0.04	G
SCO5357	rho	"transcription terminator factor (fragment) ""transc"	Macromolecule metabolism	"RNA synthesis, modification, DNA transcript'n"			53	16	0.75		21.38	16.56	10.46	31.41	43.52	40.06	1	0.93	0.78	0.78	0.73	0.73	0.58	0.61	0.16	1.11	0.06	1.21	0.01	1.13	0.01	1.21	0.51	2.11	0	1.3	0.06	1.56			
SCO5359	rpmE3	50S ribosomal protein L31	Ribosome	"Ribosomal proteins - synthesis, modification"			12	1	2.32	0.83	2.8	2.05	3.17	43.24	43.24	70.27	1	0.97	0.81	0.81	0.79	0.86	0.42	0.58	0.72	1.22	0.05	1.2	0.01	1.13	0.03	1.19	0.52	1.66	0	1.33	0.01	1.43	-1.89	0.52	G
SCO5365	other	putative transferase	Periplasmic/exported/lipoproteins	"Gram +ve peptidoglycan, teichoic acid"	rfe	undecaprenyl-phosphate alpha-N-acetylglucosaminyltransferase	1	1	0.04	0.72	2			4.38			1	1.48		0.76			0.93																-0.81	0.1	G
SCO5366	atpI	ATP synthase protein I	"Energy metabolism, carbons"	ATP-proton motive force		atp synthase protein i. {streptomyces	1	1	0.12	0.61	2			10.42			1	0.74		0.69			1.06		0.13	1.69			0.41	1.35					0.77	2.06			-1	-0.8	G
SCO5367	atpB	ATP synthase A chain	"Energy metabolism, carbons"	ATP-proton motive force	atpB	"ATP synthase F0, A subunit"	3	2	0.29	0.75	4.28		2.55	11.72		10.99	1	0.85	0.73	1.37	0.68		2.69	0.42	0.16	1.39	0.43	1.54	0.07	1.73	0.26	1.53			0.01	1.75	0	1.44	-0.38	-0.8	E
SCO5368	atpE	ATP synthase C chain	"Energy metabolism, carbons"	ATP-proton motive force		atp synthase c chain	2	1	1.51	0.77	2.48		2	26.32		11.84	1	0.39	0.38	0.87	0.46		1.11	0.72			0.09	1.04			0.02	1.15			0.47	3.42	0	1.05	-1.95	-1.51	G
SCO5369	atpf	ATP synthase B chain	"Energy metabolism, carbons"	ATP-proton motive force	atpF	"ATP synthase F0, B subunit"	60	16	20.54	0.76	14.15	21.89	19.62	49.46	73.91	71.74	1	0.86	0.92	0.98	0.89	1.48	2.06	1.8	0.05	1.15	0.2	1.1	0.16	1.19	0.69	1.14	0.06	1.76	0	1.3	0	1.49			
SCO5370	atpH	ATP synthase delta chain	"Energy metabolism, carbons"	ATP-proton motive force		H(+)-transporting ATP synthase	83	17	12.71	0.75	23.81	15.53	18.53	63.14	62.41	69.34	1	0.86	0.87	0.88	0.98	1.16	1.09	1.15	0.05	1.16	0.85	1.16	0.7	1.1	0.05	1.13	0.23	1.64	0.47	1.26	0.04	1.3	-0.42	-0.41	G
SCO5371	atpA	ATP synthase alpha chain	"Energy metabolism, carbons"	ATP-proton motive force	atpA	"ATP synthase F1, alpha subunit"	282	34	483.97	0.88	60.22	44.08	47.99	76.18	75.61	69.19	1	0.92	0.83	0.93	0.81	1.07	1.23	0.93	0.01	1.07	0.03	1.1	0.76	1.06	0.01	1.11	0.28	1.31	0	1.12	0.87	1.17	-0.59	-0.46	E
SCO5372	atpG	ATP synthase gamma chain	"Energy metabolism, carbons"	ATP-proton motive force	atpG	"ATP synthase F1, gamma subunit"	23	10	0.95	0.75	19.4	4.05	11.05	46.56	45.9	39.34	1	0.97	0.96	0.9	1.1	1.07	1.2	1.66	0.77	1.26	0.87	1.19	0.42	1.22	0.03	1.12	0.46	1.41	0.35	1.51	0.15	2.12	-0.03	-0.44	G
SCO5373	atpD	ATP synthase beta chain	"Energy metabolism, carbons"	ATP-proton motive force	atpD	"ATP synthase F1, beta subunit"	237	33	528.83	0.86	59.49	43.31	36.85	66.11	75.1	55.02	1	0.84	0.71	0.87	0.7	0.83	1.1	0.86	0	1.11	0	1.09	0.38	1.1	0	1.09	0.98	1.25	0.41	1.25	0.61	1.12	-1.09	-0.57	G
SCO5374	atpC	ATP synthase epsilon chain	"Energy metabolism, carbons"	ATP-proton motive force	atpC	"ATP synthase F1, epsilon subunit"	22	4	6.59	0.7	6.04	4	8	54.03	62.9	68.55	1	1.09	0.93	1.14	1.08	0.61	2.14	0.84	0.73	2.15	0	1.09	0.61	1.18	0.78	1.11	0	1.24	0.13	3.74	0.06	1.33	-0.28	-0.41	E
SCO5381	other	conserved hypothetical protein	hypothetical protein	Conserved in organism other than Escherichia coli		u471a	2	2	0.13	0.81		5.35			52.63			1		0.97		0.74		0.66					0.84	1.38			0.26	1.91			0.2	2.07			
SCO5385	other	putative 3-hydroxybutyryl-coA dehydrogenase	Fatty acid and phosphatidic acid biosynthesis	Fatty acid and phosphatidic acid biosynth	hbd-2	3-hydroxyacyl-CoA dehydrogenase	5	3	0.2	0.77	4.46	2.7		8.16	23.4		1	1.23		1.53		1.17	2.61	1.19	0.35	1.8			0.16	1.4			0.85	2.52	0.01	1.64	0.85	1.84	0.94	-0.18	G
SCO5388	other	conserved hypothetical protein	hypothetical protein	Conserved in organism other than Escherichia coli		Protein of unknown function superfamily	1	1	0.04	0.69	2.71			17.53			1	1.08		0.58			0.63		0.62	1.82			0.04	1.7					0.34	3.62			-2.06	-0.05	G
SCO5389	other	hypothetical protein 2SC6G5.33	hypothetical protein	No homologues		conserved hypothetical protein				0.54	2			33.08			1	1.76		4.04			3.63		0.17	3.14			0.01	1.51					0.09	5.64					
SCO5393	other	putative ABC transporter ATP-binding subunit	Cell process	Transport/binding proteins		"ABC transporter, ATP-binding protein"				0.74	1.68			21.28			1	0.93		0.92			1.1		0.66	5.36			0.98	19.48					0.58	4.6					
SCO5396	other	putative cellulose-binding protein	Cell process	Transport/binding proteins		AbpS-related protein	29	8	0.85	0.78	9.17	4	8.01	31.94	32.9	48.71	1	1.14	1.33	1.26	1.37	1.07	1.11	1.15	0.26	1.28	0.04	1.16	0.13	1.14	0.01	1.15	0.63	1.32	0.49	1.37	0.91	1.27	0.14	0.36	C
SCO5397	other	large Ala/Glu-rich protein	hypothetical protein	No homologues		"cell wall surface anchor family protein, putative"	7	5	0.04	0.77	8		2.23	10.48		25.79	1	1.15	1.36	1.25	1.3		1	1.32	0.21	1.29	0.58	2.36	0.24	1.17	0.64	2.17			1	1.43	0.8	5.11	0.17	0.39	G
SCO5398	other	conserved hypothetical protein	hypothetical protein	Conserved in organism other than Escherichia coli		4-hydroxyphenylpyruvate dioxygenase C terminal domain containing protein	6	4	0.61	0.61	4.22	2.57	2.04	26.71	41.78	36.99	1	3.07	4.2	4.77	5.07	9.53	6.1	5.15			0.11	1.52	0.01	1.3	0.05	1.64	0.07	3.92			0.21	2.41	5.76	0.84	G
SCO5399	other	probable acetoacetyl-coA thiolase	Degradation of small molecules	Fatty acids	atoB	acetyl-CoA acetyltransferase	9	7	0.34	0.76	14.74		4	31.17		33.17	1	1.49	1.64	2.18	2.43		3.12	3.2	0.12	1.69	0.22	1.18	0.26	2.05	0	1.15			0.04	2.84	0.01	1.64	2.86	-0.11	G
SCO5405	other	putative transcriptional regulator	Defined family regulators	MarR		"transcriptional regulator, MarR family, putative"	6	3	0.4	0.6	4.37	2.06	3.7	25.95	17.72	22.78	1	1.46	1.87	2.24	3.68	4.61	2.01	2.01	0	1.16	0	1.14	0.01	1.3	0	1.17	0.17	59.17	0.07	2.24	0.25	1.82			
SCO5409	other	putative membrane protein	Periplasmic/exported/lipoproteins	Gram +ve membrane	ydzA	ydzA	1	1	0.08	0.81			2			15.79		1	0.98		1.1			0.83																	
SCO5415	icmA	isobutyryl-CoA mutase A	Secondary metabolism	Secondary metabolism	mcmA1	"methylmalonyl-CoA mutase, subunit alpha, N-terminus"	1	1	0.02	0.76			2.55			13.07		1	1.14		1.17			1.52																	
SCO5419	trxA4	putative thioredoxin	"Biosynthesis of cofactors, carriers"	"Thioredoxin, glutaredoxin, glutathione"		thioredoxin	15	5	0.87	0.69	6	6.16	5.69	11.95	35.53	33.02	1	0.97	1.16	1.03	1.13	0.74	0.92	0.89	0.73	1.22	0.01	1.14	0.29	1.13	0.03	1.14	0.18	1.55	0.75	1.84	0.52	1.34	-0.7	0.27	G
SCO5423	pyk2	pyruvate kinase	"Energy metabolism, carbons"	Glycolysis	pyk	pyruvate kinase	28	12	0.85	0.81	22.64	6.01	12.88	55.25	23.11	34.03	1	0.97	0.75	0.83	0.65	0.44	0.41	0.49	0.69	1.19	0.06	1.3	0.16	1.24	0.01	1.34	0	1.35	0	1.34	0	1.33	-2.58	0.57	G
SCO5424	ackA	acetate kinase	Degradation of small molecules	Carbon compounds	ackA	acetate kinase	2	2	0.06	0.61	4			11.3			1	0.89		0.65			0.43		0.12	1.33			0.47	35.13									-2.75	0.33	A
SCO5426	pfkA2	6-phosphofructokinase	"Energy metabolism, carbons"	Glycolysis		Phosphofructokinase	5	3	0.17	0.82	8.09	2.55	1.4	26.98	24.93	19.65	1	0.9	1.04	0.9	1.18	0.98	0.52	1.21	0.38	1.4			0.94	1.25			0.42	1.34	0.02	1.6	0.01	1.19	-0.83	0.41	G
SCO5436	other	putative sodium:dicarboxylate symporter	Cell process	Cations	dctA	C4-dicarboxylate transport protein	1	1	0.04	0.83			2			16.31		1	0.42		0.76			0.16																	
SCO5444	glgP	"putative glycogen phosphorylase ""putative glycogen"	Macromolecule metabolism	Polysaccharides - (cytoplasmic)			1	1	0.01		2.01			6.41			1						11.64																		
SCO5459	other	putative enoyl-coA hydratase	Not classified (included putative assignments)	Not classified (included putative assignments)	3-hydroxybutyry	enoyl-CoA hydratase/isomerase family protein	1	1	0.04	0.75	1.9		2	11.37		26.67	1	1.44	1.6	1.38	1.74		0.6	2.38															0.42	1	G
SCO5464	other	Not Specified	hypothetical protein	Conserved in organism other than Escherichia coli	148AA	squidulin	8	4	3.12	0.83	6.01	2	3.62	72.86	27.14	72.86	1	1.94	1.83	3.04	0.87	17.54	2.45	2.28	0	1.46	0.48	1.22	0.01	1.37	0	1.34	0	1.66	0.01	1.78	0.8	4.25	3.33	0.07	B
SCO5470	glyA2	serine hydroxymethyltransferase	amino acid biosynthesis	Glycine	glyA	Serine hydroxymethyltransferase	18	10	0.76	0.86	19.63	4.93	7.1	37.86	33.57	28.57	1	0.49	0.38	0.37	0.3	0.41	0.13	0.48	0	1.27	0.02	1.22	0.01	1.21	0	1.25	0.56	1.97	0	2.24	0.94	1.39	-4.72	-0.09	G
SCO5472	gcvT	aminomethyltransferase	Degradation of small molecules	Amino acids		probable aminomethyltransferase	7	3	0.29	0.75	6.55		2.04	18.82		22.85	1	0.42	0.31	0.3	0.32		0.21	0.23	0	1.31	0	1.08	0.04	1.39	0.22	1.93			0	1.99	0.29	5.59	-5.29	-0.54	F
SCO5475	other	hypothetical protein SC2A11.09	hypothetical protein	No homologues		conserved hypothetical protein	1	1	0.07	0.76		2.02			30.19			1		1		0.66		0.62																	
SCO5477	other	putative oligopeptide-binding lipoprotein	Cell process	Transport/binding proteins		"oligopeptide-binding protein oppa precursor. {bacillus, putative"	207	48	33.15	0.85	74.2	60.09	56.75	61	65.5	64.5	1	1.63	1.85	1.89	2.29	3.05	4.22	2.92	0	1.08	0.02	1.11	0	1.09	0	1.12	0	1.26	0	1.19	0	1.18	3.06	-0.31	G
SCO5479	other	oligopeptide ABC transporter ATP-binding  protein	Cell process	Transport/binding proteins	oppD	"oligopeptide ABC transporter, ATP-binding protein"	6	5	0.17	0.8	8.01	2.78	3.05	33.7	27.4	31.78	1	1.81	1.57	1.84	1.74	4.21	2.75	3.15	0	1.21	0.33	1.4	0.9	1.28	0.79	1.46	0.42	17.87	0	1.17	0.24	2.7	2.79	-0.18	D
SCO5480	other	oligopeptide ABC transporter ATP-binding  protein	Cell process	Transport/binding proteins	appF	"peptide ABC transporter, ATP-binding protein"	7	5	0.2	0.73	9.06	2	2.08	16.33	14.11	26.41	1	1.66	2.43	1.92	3.02	2.5	2.71	2.24	0	1.3	0	1.17	0.63	1.9	0.01	1.41			0.01	1.81	0.3	1.95	2.71	0.47	D
SCO5488	trmU	tRNA (5-methylaminomethyl-2-  thiouridylate)-methy	Macromolecule metabolism	"RNA synthesis, modification, DNA transcript'n"	trmU	tRNA (5-methylaminomethyl-2-thiouridylate)-methyltransferase	2	1	0.06	0.83			2			28.19		1	1.18		0.92			0.87			0.08	1.33			0.22	1.43					0.07	1.2			
SCO5491	other	conserved hypothetical protein	hypothetical protein	Conserved in organism other than Escherichia coli		"conserved hypothetical protein TIGR00730, putative"	1	1	0.07	0.85		2			15.38			1		0.88		0.79		0.93																	
SCO5494	ligA	putative DNA ligase	Macromolecule metabolism	"DNA - replication, repair, restr./modific'n"	ligA	"DNA ligase, NAD-dependent"	1	1	0.01	0.75	2.21			10.07			1	0.87		0.67			1.06		0.7	3.95			0.19	1.74					0.79	2.15			-0.95	-0.66	G
SCO5498	gatC	probable Glu-tRNAGln amidotransferase subunit C	Macromolecule metabolism	Amino acyl tRNA syn; tRNA modific'n	gatC	"glutamyl-tRNA(Gln) amidotransferase, C subunit"	4	2	1.03	0.7	2	2.03		27.55	24.49		1	1.4		1.6		0.98	0.91	1.36	0.4	20.69			0.37	1.38			0.17	1.73	0.81	47.9	0.88	1.43	0.19	0.77	B
SCO5499	gatA	probable Glu-tRNA Gln amidotransferase subunit	Macromolecule metabolism	Amino acyl tRNA syn; tRNA modific'n	gatA	"glutamyl-tRNA(Gln) amidotransferase, A subunit"	25	12	0.97	0.9	19.57	12.6	8.77	47.28	31.19	27.57	1	0.84	0.91	0.77	0.84	1	0.55	0.98	0.04	1.18	0.6	1.39	0.51	1.28	0.99	1.37	0.6	2.09	0	1.47	0.46	1.53	-1.25	0.09	G
SCO5501	gatB	probable Glu-tRNAGln amidotransferase subunit B	Macromolecule metabolism	Amino acyl tRNA syn; tRNA modific'n	gatB	"glutamyl-tRNA(Gln) amidotransferase, B subunit"	29	10	0.81	0.83	17.06	7.1	5.16	36.11	29.37	33.53	1	0.84	0.71	0.78	0.62	1.55	0.48	0.93	0.1	1.24	0.03	1.16	0.44	1.18	0	1.14	0.25	3.19	0	1.36	0.67	1.71	-1.37	-0.1	G
SCO5514		acetolactate synthase small subunit					6	4	0.21	0.9	0	10.2	0.01	29.82	46.99	31.33		1		0.85		0.84		0.79					0.33	1.43			0.5	1.7			0.38	1.77			
SCO5515	serA	probable D-3-phosphoglycerate dehydrogenase	amino acid biosynthesis	Serine	serA	D-3-phosphoglycerate dehydrogenase	44	17	1.97	0.85	16.96	18.69	16.37	31.57	49.34	61.06	1	0.96	0.96	1	1.17	1.17	1.1	1.18	0.57	1.16	0.98	1.15	0.5	1.13	0	1.14	0.06	1.23	0.48	1.34	0.04	1.22	-0.16	-0.17	G
SCO5519	other	conserved hypothetical protein	hypothetical protein	Conserved in organism other than Escherichia coli		Proline dehydrogenase superfamily	3	3	0.1	0.82	4.41		2	18.51		14.94	1	0.35	0.37	0.24	0.38		0.26	0.31	0	1.32			0.01	1.29					0.03	3.04			-4.83	-0.89	G
SCO5520	other	"delta-1-pyrroline-5-carboxylate dehydrogenase ""pro"	amino acid biosynthesis	Glutamate			20	9	0.64		17.02	4.21	7.01	31.14	23.08	27.66	1	0.43	0.28	0.36	0.31	0.26	0.31	0.38	0	1.24	0.02	1.38	0.15	1.27	0.03	1.32	0.01	1.33	0	1.9	0.65	1.74	-4.67	-0.98	G
SCO5522	leuB	3-isopropylmalate dehydrogenase	amino acid biosynthesis	Leucine	leuB	3-isopropylmalate dehydrogenase				0.81			1.5			14.41		1	0.61		1.48			1.29			0.12	2			0.3	2.42					0.21	1.59			
SCO5523	ilvE	branched-chain amino acid aminotransferase	amino acid biosynthesis	Valine	ilvE	branched-chain amino acid aminotransferase	8	6	0.4	0.83	10.37	2.79	4.45	30.94	20.44	35.91	1	0.91	0.86	0.82	0.59	0.56	0.7	0.59	0.18	1.16	0.81	1.82	0.2	1.17	0.04	1.48	0.11	1.96	0.08	1.52	0.09	1.69	-1.93	0.06	G
SCO5535	other	putative carboxyl transferase	Not classified (included putative assignments)	Not classified (included putative assignments)	mmdA	"methylmalonyl-CoA decarboxylase, alpha subunit"	20	14	0.58	0.78	27.07	5.98	2.66	44.4	15.37	21.63	1	0.83	0.94	0.81	0.73	0.53	0.36	0.51	0.01	1.14	0.42	1.5	0.81	1.14	0.61	1.74	0.06	1.59	0	1.36	0.01	1.43	-2.42	0.74	G
SCO5537		putative ATP/GTP binding protein					1	1	0.09	0.67	0		3.7	27.01		22.99		1	1.2		1.23			1.15			0.78	665			0.72	278.8					0.38	3.29			
SCO5539	cvnB2	conserved hypothetical protein SC1C2.20c	hypothetical protein	Conserved in organism other than Escherichia coli		Roadblock/LC7 family superfamily	3	1	0.7	0.53	2.28	0		38.57	15.71		1	0.94		0.61			0.63		0.85	2.29			0.06	1.59					0.56	18.15			-2.06	-0.12	G
SCO5540	cvnA2	putative membrane protein SC1C2.21c	Periplasmic/exported/lipoproteins	Gram +ve membrane		"Histidine kinase-, DNA gyrase B-, and HSP90-like ATPase domain protein"	10	6	0.11	0.72	12.26		4	16.11		26.55	1	0.9	0.89	0.76	0.86		0.99	0.54	0.59	1.53	0.75	1.13	0.35	1.5	0.51	1.31			0.94	1.4	0.26	4.23	-1.24	-0.13	G
SCO5541	cvnD1	putative ATP-GTP binding protein	Not classified (included putative assignments)	Not classified (included putative assignments)		probable ATP/GTP binding protein	2	2	0.19	0.79	4.47		0	39.08		18.97	1	1.02		1.22			1.46		0.89	1.41			0.2	1.43					0.08	1.57			0.49	-0.19	B
SCO5542	cvnC1	hypothetical protein SC1C2.23c	hypothetical protein	Conserved in organism other than Escherichia coli		conserved hypothetical protein	2	2	0.27	0.48	2	2		12.88	46.97			1		0.53		0.31		0.09																	
SCO5543	cvnB1	conserved hypothetical protein SC1C2.24c	hypothetical protein	Conserved in organism other than Escherichia coli		Roadblock/LC7 family superfamily	1	1	0.19	0.6	0	2		16.06	16.06			1		1.1		0.43		0.36																	
SCO5544	cvnA1	putative membrane protein SC1C2.25c	Periplasmic/exported/lipoproteins	Gram +ve membrane		"Histidine kinase-, DNA gyrase B-, and HSP90-like ATPase domain protein"	15	7	0.15	0.75	11.6	5.1	8.36	21.75	41.76	36.64	1	0.95	0.96	0.84	0.56	0.49	0.61	0.55	0.91	3.48	0.96	1.45	0.23	1.22	0.01	1.48	0.02	1.69	0.28	3.27	0	1.38	-2.12	0.3	G
SCO5545	other	hypothetical protein SC1C2.26	hypothetical protein	No homologues		conserved hypothetical protein	3	1	0.7	0.73		2	2		58.62	32.76		1	0.82	0.34	0.4	0.74		0.43			0.31	1.91			0.03	2.13					0.31	9.04			
SCO5547	gltX	glutamyl-tRNA synthetase	Macromolecule metabolism	Amino acyl tRNA syn; tRNA modific'n	gltX	glutamyl-tRNA synthetase	22	13	0.61	0.87	24.19	4	9.83	39.68	46.76	32.39	1	0.86	0.8	0.68	0.64	0.36	0.48	0.88	0.15	1.22	0.5	1.28	0.14	1.37	0.01	1.23	0.03	1.82	0	1.62	0.93	1.53	-2.31	0.11	G
SCO5552	other	putative regulator	Other regulation	Other regulation		probable transcription regulator	1	1	0.04	0.75	2			12.18			1	1.45		1.03			0.3																		
SCO5556	other	histone-like DNA binding protein	Macromolecule metabolism	"Basic proteins - synthesis, modification"	hupB	dna-binding protein hu 2. {streptomyces	9	4	0.2	0.76	8.26	2		23.39	42.66		1	0.38		0.16		0.12	0.07	0.18	0	1.37			0	1.49					0	1.7			-7.61	-0.35	F
SCO5559	gpsA	glycerol-3-phosphate dehydrogenase	Macromolecule metabolism	Phospholipids	gpsA	"glycerol-3-phosphate dehydrogenase, NAD-dependent"	4	3	0.18	0.79	6			15.48			1	1.68		1.15			1.19		0.1	2.14			0.3	11.49									0.25	0.41	G
SCO5560	other	D-alanine-D-alanine ligase	Periplasmic/exported/lipoproteins	"Gram +ve peptidoglycan, teichoic acid"		D-alanine--D-alanine ligase	3	3	0.11	0.74	7.3			17.99			1	1.33		0.82			0.4		0.26	1.83			0.01	1.34					0.04	2.13			-2.43	1.02	G
SCO5562	other	putative thiamine monphosphate kinase	"Biosynthesis of cofactors, carriers"	Thiamin	thiL	thiamine-monophosphate kinase	1	1	0.04	0.74	2			4.97			1	1		0.86			0.83		0.88	1.13			0.33	3.01					0.29	3.12			-1.05	0.02	G
SCO5564	other	putative 50S ribosomal protein L28	Ribosome	"Ribosomal proteins - synthesis, modification"	rpmB	ribosomal protein L28	3	2	0.35	0.7		4.07	4.36		67.21	80.33		1	0.55	0.97	0.58	1.02		0.61			0	1.28	0.93	42.5	0	1.13	0.99	684366976			0.27	2.61			
SCO5570	other	hypothetical protein	hypothetical protein	Conserved in organism other than Escherichia coli		"Uncharacterized ACR, COG1399"	4	2	0.28	0.55	2.49	4		22.12	29.03		1	0.85		0.75		0.61	0.51	0.57	0.14	1.26			0.31	1.31			0.2	4.01	0	1.37	0	1.04	-2.13	0.23	G
SCO5571	other	50S ribosomal protein L32	Ribosome	"Ribosomal proteins - synthesis, modification"			12	2	2.02	0.68	4	5.3	4.15	45.61	45.61	43.86	1	0.85	0.63	0.68	0.62	1.12	0.51	0.58	0.74	4.27	0.1	1.42	0.08	1.28	0.01	1.25	0.51	2.73	0.1	2.47	0.23	1.9	-1.93	-0.1	G
SCO5572	other	ribonuclease III	Macromolecule metabolism	Degradation of RNA		ribonuclease iii	4	3	0.16	0.64	8.22			35.29			1	0.82		0.85			0.65		0.09	1.26			0.82	1.48					0.28	2.41			-1.62	0.1	E
SCO5580	other	putative prokaryotic docking protein	Macromolecule metabolism	Proteins - translation and modification		probable prokaryotic docking protein	3	2	0.08	0.76	6.46		1.92	16.75		12.62	1	1.03	0.8	1.49	0.91		1.24	0.87	0.9	1.73	0.04	1.27	0.3	2.37	0.16	1.21			0.64	3.34	0.11	1.24	-0.35	-0.09	G
SCO5586	ffh	signal recognition particle protein	Macromolecule metabolism	Proteins - translation and modification		signal recognition particle protein	7	4	0.11	0.77	4.26	5.47	5.4	12.36	44.91	25.45	1	0.82	0.81	0.6	0.8	0.41	0.57	0.5	0.17	1.52	0.87	1.16	0.03	1.3	0.82	1.17	0.02	1.67	0.25	20.85	0.01	1.4	-2.41	0.13	G
SCO5590	other	hypothetical protein SC2E1.07	hypothetical protein	No homologues		conserved hypothetical protein	2	1	0.11	0.58	3.52			16.67			1	1.41		1.16			0.58		0.41	27.51			0.18	2.03									-1.25	1.07	A
SCO5591	rpsP	30S ribosomal protein S16	Ribosome	"Ribosomal proteins - synthesis, modification"		30s ribosomal protein s16. {streptomyces	103	15	125.49	0.84	21.59	21.03	24.64	71.94	77.7	80.58	1	0.83	0.72	0.76	0.59	0.81	0.67	0.65	0	1.09	0	1.05	0.21	1.14	0	1.05	0.92	1.71	0.01	1.34	0.01	1.2	-1.8	-0.2	E
SCO5592	other	conserved hypothetical protein SC2E1.09	hypothetical protein	Conserved in organism other than Escherichia coli		conserved hypothetical protein	5	2	0.53	0.72	4.02		2.25	45.57		59.49	1	0.86	0.72	0.76	0.68		0.54	0.56	0.08	1.18	0.38	2.05	0.1	1.18	0.35	2.37			0	1.33	0.26	3.29	-2.15	0.12	G
SCO5595	rplS	50S ribosomal protein L19	Ribosome	"Ribosomal proteins - synthesis, modification"	rplS	ribosomal protein L19	34	6	4.29	0.87	11.59	7.55	13.89	63.79	75.86	60.34	1	0.86	0.66	0.72	0.57	0.96	0.49	0.88	0	1.08	0	1.14	0	1.1	0	1.14	0.64	1.69	0	1.48	0.73	1.15	-1.81	-0.16	G
SCO5598	sip3	putative signal peptidase I	Macromolecule metabolism	Proteins - translation and modification		signal peptidase I	4	1	0.15	0.7	2		3.4	17.56		30.65	1	1.34	1.57	1.68	2.09		3.97	0.88			0.71	2.76			0.36	3.11					0.48	4.3	1.99	-0.14	B
SCO5624	rpsB	30S ribosomal protein S2	Ribosome	"Ribosomal proteins - synthesis, modification"		ribosomal protein S2	176	24	167.98	0.88	35.83	35.43	34.81	66.45	70	85.81	1	0.9	0.9	0.87	0.79	1.02	0.77	0.83	0.05	1.11	0.96	1.1	0.51	1.1	0.02	1.1	0.2	1.23	0.04	1.27	0.18	1.12	-1.06	-0.05	E
SCO5625	tsf	elongation factor Ts	Macromolecule metabolism	Proteins - translation and modification	tsf	translation elongation factor Ts	139	21	79.19	0.9	36.92	25.19	36.05	69.42	55.76	73.74	1	0.84	0.74	0.7	0.6	0.62	0.6	0.57	0	1.11	0	1.1	0	1.12	0	1.1	0.07	1.41	0	1.27	0	1.23	-2.15	-0.05	G
SCO5626	pyrH	uridylate kinase	Central intermediary metabolisms	Nucleotide interconversions		uridylate kinase	13	4	0.66	0.76	6	4	4.09	41.11	44.66	30.43	1	1.02	0.64	0.91	0.79	0.91	0.48	1.04	0.97	7.13	0.11	1.85	0.57	1.6	0.18	1.51	0.42	1.42	0.36	441.83	0.87	1.3	-1.43	0.15	G
SCO5627	frr	ribosome recycling factor	Macromolecule metabolism	Proteins - translation and modification	frr	ribosome recycling factor	9	6	0.39	0.84	12.26	4.85	2.91	47.57	32.43	29.19	1	1.14	1.1	0.99	1.08	0.74	1.2	0.81	0.37	1.35	0.79	1.37	0.36	1.37	0.7	1.36	0.01	1.33	0.2	1.35	0.13	1.59	-0.59	0.1	G
SCO5645	other	conserved hypothetical protein SC6A9.22c	hypothetical protein	Conserved in organism other than Escherichia coli		conserved hypothetical protein TIGR00048	4	2	0.11	0.67	5.3			19.02			1	0.83		0.54			0.37		0.14	1.3			0.1	1.73					0.02	2.05			-3.31	0.21	A
SCO5652	other	conserved hypothetical protein SC6A9.15	hypothetical protein	Conserved in organism other than Escherichia coli		glyoxalase family protein superfamily				0.82	1.52			11.85			1	1.3		2.36			3.78																		
SCO5657	other	aldehyde dehydrogenase	Cell process	Osmotic adaptation		aldehyde dehydrogenase	9	5	0.24	0.83	8.02	2.02	5.56	20.25	34.03	18.37	1	1.15	1.33	1.3	1.38	1.81	1.09	0.91	0.37	1.45	0.01	1.11	0.33	1.3	0	1.1	0.53	13.22	0.71	1.71	0.34	1.63	0.32	0.44	C
SCO5662	other	putative adenosine deaminase	Central intermediary metabolisms	Nucleotide interconversions	add	adenosine deaminase	2	2	0.06	0.75	4.26			10.85			1	0.97		1.4			0.85		0.91	3.2			0.01	1.26					0.71	5.36			-0.43	0.53	G
SCO5676	gabT	putative 4-aminobutyrate aminotransferase	Central intermediary metabolisms	"Pool, multipurpose conversions of intermed. met'm"	gabT	4-aminobutyrate aminotransferase	17	10	0.62	0.83	19.81	2.96	2.17	53.15	41.44	18.24	1	0.62	0.46	0.44	0.36	0.78	0.22	0.35	0	1.19	0.03	1.28	0	1.21	0.02	1.5	0.69	9.59	0	1.6	0.07	1.86	-3.8	-0.05	E
SCO5679	other	putative aldehyde dehydrogenase	Not classified (included putative assignments)	Not classified (included putative assignments)	gapN	"glyceraldehyde-3-phosphate dehydrogenase, NADP-dependent"	7	3	0.21	0.85	6.95	2		20.17	32.22		1	0.84		0.62		0.22	0.64	0.28	0.45	1.76			0.07	1.38			0.01	2.02	0.41	3.61	0.01	1.94	-3.54	-0.03	G
SCO5694	dxr	1-deoxy-D-xylulose 5-phosphate reductoisomerase	"Biosynthesis of cofactors, carriers"	"Menaquinone, ubiquinone"	dxr	1-deoxy-D-xylulose 5-phosphate reductoisomerase	1	1	0.04	0.7	2			5.5			1	0.74		0.23			0.67																-3.25	-1.52	F
SCO5696	gcpE	hypothetical protein	hypothetical protein	Conserved in organism other than Escherichia coli	ispG	1-hydroxy-2-methyl-2-(E)-butenyl 4-diphosphate synthase	15	11	0.53	0.82	16.57	8.7		39.48	42.6		1	0.99		1.03		0.67	1.08	0.64	0.92	1.13			0.54	1.11			0.11	1.68	0.41	1.21	0.11	1.78	-1.09	0.08	G
SCO5699	proS	prolyl tRNA synthetase	Macromolecule metabolism	Amino acyl tRNA syn; tRNA modific'n	proS	prolyl-tRNA synthetase	18	9	0.39	0.86	16.36	4.72	6.59	26.98	33.69	30.34	1	1.09	1.25	1.05	1	0.68	0.5	0.98	0.39	1.25	0.48	1.51	0.79	1.4	0.54	1.36	0.6	27.19	0.01	1.64	0.73	2.05			
SCO5703	other	hypothetical protein SC5H4.27	hypothetical protein	Conserved in organism other than Escherichia coli		"Uncharacterized BCR, YhbC family COG0779 family"				0.62			2.74			14.12		1	0.52		0.34			0.52			0.13	3.18			0.04	2.62					0.13	3.07			
SCO5704	other	putative transcriptional  termination/antiterminat	Macromolecule metabolism	"RNA synthesis, modification, DNA transcript'n"	nusA	N utilization substance protein A	12	4	0.36	0.79	8.74		4.02	32.35		25.29	1	0.82	0.81	0.87	0.72		0.76	0.49	0.14	1.36	0.83	1.13	0.79	1.82	0.05	1.14			0.1	1.42	0	1.34	-1.74	0.03	G
SCO5706	other	"probable translational initiation factor ""putative"	Macromolecule metabolism	Proteins - translation and modification			68	33	1.42		44.99	21.71	36.3	47.43	55.37	57.79	1	0.75	0.66	0.75	0.57	0.74	0.41	0.62	0	1.17	0.18	1.21	0.97	1.27	0	1.15	0.94	1.6	0	1.33	0.17	1.3	-2.34	0.08	G
SCO5708	other	putative ribosome-binding factor	Macromolecule metabolism	Proteins - translation and modification	rbfA	ribosome-binding factor A	4	2	0.23	0.72	4			18.75			1	1.05		1.22			0.77		0.52	1.2			0.31	1.4					0.09	1.37			-0.74	0.54	G
SCO5717	other	conserved hypothetical protein SC3C3.03c	hypothetical protein	Conserved in organism other than Escherichia coli		hypothetical protein	4	2	0.09	0.6	4		1.52	10.25		18.19	1	1.4	2.96	1.86	3.93		1.82	2.71	0.05	1.4			0.04	1.31					0.14	2.47			2.76	0.84	G
SCO5723	bldB	"putative regulator, BldB"	Other regulation	Other regulation		hypothetical protein	1	1	0.12	0.62	3.22			27.55			1	1.99		3.81			3.44						0.16	8.43					0.28	1861.54			3.91	0.77	D
SCO5724	other	hypothetical protein SC3C3.10	hypothetical protein	No homologues		hypothetical protein	3	2	0.29	0.49	3.3		2.03	28.23		18.55	1	1.84	2.07	2.05	1.63		1.31	1.24	0.14	2.64	0.83	7.9	0.23	1.25	0.79	5.78			0.43	3.29	0.91	9.69E+14	1.11	1.1	G
SCO5736	rpsO	30S ribosomal protein S15	Ribosome	"Ribosomal proteins - synthesis, modification"	rpsO	ribosomal protein S15	39	5	9	0.8	16.04	9.56	12.73	55.79	71.58	68.42	1	0.67	0.49	0.65	0.45	0.63	0.68	0.48	0	1.27	0	1.21	0.74	1.19	0	1.17	0.67	1.42	0.1	1.59	0	1.24	-2.57	-0.65	G
SCO5737	gpsI	guanosine pentaphosphate  synthetase/polyribonucle	Macromolecule metabolism	"RNA synthesis, modification, DNA transcript'n"			109	26	4.05		46.45	34.36	42.09	53.99	56.16	49.26	1	0.85	0.77	0.78	0.67	0.51	0.59	0.56	0	1.1	0.03	1.09	0.09	1.1	0	1.08	0	1.36	0	1.19	0	1.14	-2.17	0.13	E
SCO5739	dapB	putative dihydrodipicolinate reductase	amino acid biosynthesis	Lysine	dapB	dihydrodipicolinate reductase	2	1	0.12	0.8	2			11.6			1	0.58		0.57			0.34																-3.57	0.04	G
SCO5743	other	conserved hypothetical protein SC9A10.07	hypothetical protein	Conserved in organism other than Escherichia coli		Thymidylate synthase complementing protein superfamily	2	2	0.08	0.84	4.6			24.8			1	0.85		0.55			0.58		0.31	1.49			0.5	5.09					0.7	207.01			-2.41	-0.24	G
SCO5744	dapA	putative dihydrodipicolinate synthase	amino acid biosynthesis	Lysine	dapA	dihydrodipicolinate synthase	4	3	0.24	0.74	4.01		2.85	18.73		23.41	1	1.77	1.57	2.36	1.51		1.55	1.59	0.28	5.29	0.48	1.8	0.67	12.46	0.37	1.82			0.72	104.49	0.61	2.15	1.32	0.71	B
SCO5745	other	conserved hypothetical protein SC9A10.09	hypothetical protein	Conserved in organism other than Escherichia coli		Uncharacterized protein family UPF0036 family	10	5	0.23	0.77	13.08		2.51	29.41		20.86	1	0.85	0.68	0.8	0.72		0.81	0.66	0	1.09	0.3	1.62	0.48	1.17	0.29	1.44			0.11	1.31	0.4	2.05	-1.59	-0.27	E
SCO5746	other	hypothetical protein SC7C7.01	hypothetical protein	Conserved in organism other than Escherichia coli		DegT/DnrJ/EryC1/StrS aminotransferase family superfamily	1	1	0.04	0.43			2			20.89		1	1.32		1.29			1.12																	
SCO5748	other	putative sensory histidine kinase	Two-component system	Sensor kinase		probable sensory histidine kinase	1	1	0.01	0.72	2			2.46			1	2.7		1.08			4.43																2.97	-0.69	D
SCO5769	recA	recombinase A	Cell process	Chromosome replication	recA	recA protein	8	3	0.22	0.77	4.72		4.96	17.11		22.99	1	0.66	0.66	0.45	0.65		0.79	0.98	0.02	1.33	0.97	1.28	0.15	1.85	0.89	1.36			0.41	2.21	0.08	1.58	-1.78	-0.95	A
SCO5774	gluD	glutamate permease	Cell process	Transport/binding proteins		glutamate transport protein gluD	2	1	0.1	0.72	2			6.35			1	4.27		5.32			9.47		0.03	2.99			0.17	1.58					0.01	2.83			6.66	0.71	B
SCO5776	gluB	glutamate binding protein	Cell process	Transport/binding proteins		"amino acid ABC transporter, amino acid-binding protein, putative"	115	22	33.15	0.87	28.25	19.69	29.94	47.12	62.59	62.23	1	2.36	2.43	3.15	2.35	3.77	4.21	3.18	0	1.15	0.71	1.16	0	1.12	0.97	1.18	0.02	1.46	0	1.23	0.03	1.3	3.69	0.36	B
SCO5777	gluA	glutamate uptake system ATP-binding protein	Cell process	Transport/binding proteins	gltL	"amino acid ABC transporter, ATP-binding protein"	17	7	0.83	0.74	9.71	6	6.06	28.29	44.96	39.53	1	2.35	2.38	3.33	2.14	1.31	2.44	1.97	0	1.47	0.86	1.17	0.06	1.45	0.2	1.16	0.07	1.94	0.05	2.47	0.27	1.39	2.28	1.07	B
SCO5783	other	conserved hypothetical protein SC4H2.04c	hypothetical protein	Conserved in organism other than Escherichia coli		TrkA potassium uptake protein family	1	1	0.07	0.57	2			8.07			1	0.9		1.09			1.71																0.61	-0.62	G
SCO5798	other	putative secreted protein	Periplasmic/exported/lipoproteins	Gram +ve exported/lipoprotein		probable secreted protein	2	2	0.07	0.78	2.99		3.37	16.63		10.27	1	1.01	1.18	1.06	1.11		1.73	1.17	0.97	19.09	0.16	1.29	0.94	342.01	0.63	1.65			0.39	131.24	0.33	1.45	0.36	-0.36	G
SCO5805	nrdJ	ribonucleotide reductase	Macromolecule metabolism	"DNA - replication, repair, restr./modific'n"		ribonucleotide reductase	25	8	0.34	0.86	20.49	4.05	4.09	21.61	23.68	23.58	1	0.61	0.36	0.44	0.31	0.38	0.29	0.48	0	1.12	0.03	1.61	0	1.15	0.01	1.57	0	1.18	0	1.32	0.14	1.41	-4.04	-0.53	E
SCO5817	other	putative DNA hydrolase with mutT domain	Macromolecule metabolism	Degradation of DNA		probable DNA hydrolase	1	1	0.04	0.59			2			28.91		1	1.09		1.75			2.05			0.71	8.45			0.02	1.29					0.04	1.87			
SCO5820	hrdB	major vegetative sigma factor	RNA polymerase core enzyme binding	sigma factor	AA1-442	principal sigma subunit	4	4	0.06	0.74	11.72			23.09			1	0.86		0.73			0.65		0.04	1.15			0.17	1.29					0.03	1.47					
SCO5822	gyrB2	putative DNA gyrase subunit B	Macromolecule metabolism	"DNA - replication, repair, restr./modific'n"	gyrB	"DNA gyrase, B subunit"	1		0.01	0.75	1.52			12.59			1	0.86		0.58			0.52		0.06	1.17			0.44	5.65					0.2	4.43			-2.53	-0.04	
SCO5832	other	putative citrate synthase	"Energy metabolism, carbons"	TCA cycle		Citrate synthase	1	1	0.03	0.6	3.27			16.41			1	0.69		0.68					0.01	1.12			1	9.46											
SCO5836	other	DNA gyrase-like protein	Macromolecule metabolism	"DNA - replication, repair, restr./modific'n"	gyrA	DNA gyrase subunit A	3	3	0.04	0.76	2.08		5.75	11.61		20.66	1	1.63	1.59	2.1	1.79		1.03	3.86	0.33	32.68	0.87	1.38	0.2	2.79	0.57	1.49					0.1	3.06	1.54	0.69	B
SCO5837	other	zinc protease	Macromolecule metabolism	"Degradation of proteins, peptides, glycoproteins"		zinc proteinase	15	6	0.53	0.81	11.7		2.5	26.89		18.44	1	1.21	1.04	1.37	1.14		1.44	1.42	0.28	1.43	0.08	1.19	0.13	1.19	0.62	1.3			0.01	1.31	0.18	1.29	0.41	-0.1	G
SCO5838	other	putative protease	Macromolecule metabolism	"Degradation of proteins, peptides, glycoproteins"		probable proteinase SC9B10.05	12	6	0.43	0.77	6.92	2.18	8.45	11.47	37.01	33.12	1	1.07	1.15	1.25	1.19	1.4	0.81	1.21	0.58	1.33	0.43	1.23	0.49	1.63	0.35	1.28	0.58	5.94	0.54	2.21	0.64	1.73	-0.05	0.38	G
SCO5841	ptsH	phosphocarrier protein hpr	Cell process	Transport/binding proteins		phosphocarrier protein hpr	4	2	1.03	0.74	5.3			34.41			1	1.5		2.25			1.2		0.01	1.32			0.01	1.33					0.23	1.4			1.05	1.08	B
SCO5855	other	putative DNA-binding protein	Not classified (included putative assignments)	Not classified (included putative assignments)		conserved hypothetical protein	1	1	0.03	0.67			2			25.57		1	1.68		1.88			1.39			0.03	1.33			0.18	10.86					0.52	86.45			
SCO5859	hemH	ferrochelatase	"Biosynthesis of cofactors, carriers"	"Heme, porphyrin"	hemH	ferrochelatase				0.76	1.82			16.27			1	0.13		0.45			0.55																		
SCO5862	cutR	two-component regulator CutR	Two-component system	Response regulator		transcriptional regulatory protein cutr	2	1	0.09	0.79	2			8.76			1	0.58		1.14			1.4																0.08	-0.75	G
SCO5864	other	conserved hypothetical protein	hypothetical protein	Conserved in organism other than Escherichia coli		conserved hypothetical protein	6	1	0.74	0.66	2	2	2	23.47	36.73	51.02	1	0.91	0.93	0.7	0.69	0.44	0.9	0.41	0.73	14.85			0.09	1.38			0.01	1.25	0.2	1.53	0.02	1.68	-2.09	0.02	G
SCO5869	other	hypothetical protein SC2E9.10	hypothetical protein	Conserved in organism other than Escherichia coli		conserved hypothetical protein	17	6	1.22	0.8	12			51.2			1	1.26		1.18			1.12		0.17	1.41			0.61	1.34					0.52	1.44			0.02	0.25	B
SCO5874	other	putative membrane protein	hypothetical protein	Conserved in organism other than Escherichia coli		conserved hypothetical protein	2	2	0.09	0.75	4			14.71			1	1.13		1.38			2.91		0.79	87.14			0.41	6.91					0.32	1516.99			2.06	-0.73	D
SCO5875	other	putative potassium uptake protein	Cell process	Cations		probable potassium uptake protein	1	1	0.06	0.77	2			4.87			1	0.98		1.03			0.79																-0.95	0.26	G
SCO5878	redX	polyketide synthase RedX	Secondary metabolism	PKS		polyketide synthase redX	5	3	0.06	0.6	4.43		4.04	24.13		33.91	1	1	2.58	5.31	2.88		438.58	3.36			0.02	2.03			0.02	2.29			0.31	3.15E+17	0.04	3.03			
SCO5879	redW	acyl-coa dehydrogenase RedW	Secondary metabolism	PKS	ivd	isovaleryl-CoA dehydrogenase	3	2	0.09	0.67	4.28		2	19.95		17.65	1	1.89	6.41	5.63	9.2		5.98	11.02	0.33	108.9			0.18	9.82					0.12	19.69			6.53	0.93	G
SCO5880	redY	RedY protein	Secondary metabolism	PKS		redY protein	1	1	0.12	0.53	2.01			32.08			1	0.94		2.24			3.34						0.69	1638969440					0.6	1396515584			2.86	-0.49	G
SCO5881	redZ	response regulator	Secondary metabolism	PKS			1	1	0.05				2			33.64		1	1.54		2.57			2.12																	
SCO5882	redV	RedV protein	Secondary metabolism	PKS		redV protein	1	1	0.03	0.67			2			17.97		1	3.23		3.76			4.7																	
SCO5884	other	hypothetical protein SC3F7.04c	Secondary metabolism	PKS		conserved hypothetical protein	3	2	0.09	0.69	4			10.14			1	2.13		14.3			23.37						0.36	5606300.09					0.01	1.39			9.36	0.2	D
SCO5886	redR	3-oxoacyl-[acyl-carrier-protein] synthase II	Secondary metabolism	PKS	fabF	3-oxoacyl-(acyl-carrier-protein) synthase II	2	2	0.07	0.7	5.7			21.87			1	1		3.96			7.41						0.3	7513.76											
SCO5887	redQ	acyl carrier protein	Secondary metabolism	PKS		acyl carrier protein	14	3	99	0.68	2.13	6.48		50.62	23.46		1	2.23		10.13		11.28	27.36	11.3					0	2.03			0	1.39	0.13	6956.03	0	1.39	8.19	-0.06	G
SCO5888	redP	3-oxoacyl-[acyl-carrier-protein] synthase	Secondary metabolism	PKS	fabH	3-oxoacyl-(acyl-carrier-protein) synthase III				0.72	2.44			12.84			1	0.79		1.58			1.88		0.4	8.75			0.2	18.79					0.39	270.69					
SCO5890	redN	putative 8-amino-7-oxononanoate synthase	Secondary metabolism	PKS		transferase	17	7	0.38	0.76	6.17	2.24	6.91	17.03	23.75	31.25	1	1.33	4.93	9.36	5.12	10.95	16.48	5.34			0	1.58	0.02	4.73	0	1.62			0.01	5.24	0	1.71	6.77	0.05	C
SCO5892	redL	polyketide synthase	Secondary metabolism	PKS		polyketide synthase	20	13	0.12	0.74	18.56	6	6.46	14.19	35.35	24.68	1	1.14	3.23	5.05	3.39	4.54	8.23	3.86	0.74	2.49	0	1.92	0	2.06	0	1.86	0.08	6.01	0	1.85	0	1.73	4.78	-0.08	G
SCO5893	redK	oxidoreductase	Secondary metabolism	PKS		oxidoreductase	12	5	0.48	0.77	5.56	6.01	5.59	21.61	26.51	22.19	1	0.63	2.59	1.63	2.96	1.73	21.86	2.49	0.07	1.7	0	1.98	0.14	3.73	0	1.95	0.01	1.9	0.02	9.48	0	1.93	3.78	-1.83	C
SCO5895	redI	putative methyltransferase	Secondary metabolism	PKS		probable methyltransferase	46	11	2.82	0.78	18.35	14	13.2	41.71	47.24	42.54	1	1.03	2.5	3.85	2.81	5.19	12.86	4.45	0.72	1.18	0	1.3	0	1.69	0	1.3	0	1.54	0	1.71	0	1.31	4.93	-0.97	C
SCO5896	redH	phosphoenolpyruvate-utilizing enzyme	Secondary metabolism	PKS			16	12	0.23		19.54	5.42	6.02	20.69	28.4	22.62	1	1.57	5.36	6.01	6.09	4.91	11.99	4.81	0.39	3.67	0.01	2.47	0	2.1	0.01	2.66	0	1.54	0	3.61	0	1.53	5.93	0.37	C
SCO5897	redG	putative oxidase	Secondary metabolism	PKS		probable oxidase	16	9	0.54	0.74	17.03	3.72	8.1	40.51	33.92	31.9	1	0.97	5.26	4.4	6.88	7.96	18.77	9.96	0.91	1.67	0	2.17	0	1.99	0	2.14	0	1.63	0	2	0	1.94	6.83	-0.74	C
SCO5901	other	putative RNA methyltransferase stem_loop 6469662..	Macromolecule metabolism	Amino acyl tRNA syn; tRNA modific'n		TRAM domain protein	1	1	0.02	0.76	3.46			27.73			1	0.8		0.62			0.42		0.07	1.29			0.06	1.31					0.05	2.6			-2.91	0.2	G
SCO5960	cbiN	puative cobalt transport protein	Cell process	Cations		cobalt transport protein cbin. {streptomyces	3	1	0.5	0.61	2			15.25			1	1.26		0.42			0.97																-1.55	-0.78	G
SCO5971	other	conserved hypothetical protein	hypothetical protein	Conserved in organism other than Escherichia coli	mer-2	Luciferase-like monooxygenase family	6	5	0.25	0.85	9.7		2	26.06		28.99	1	0.98	0.75	0.8	0.9		0.57	0.52	0.88	1.44			0.2	1.39					0.12	2.22			-1.84	0.34	A
SCO5982	other	putative regulator	Other regulation	Other regulation		"repressor in the phenylacetic acid catabolic pathway, putative"	1	1	0.03	0.69	2			17.44			1	0.92		0.54			0.59																-2.35	-0.22	A
SCO5998	murA2	"putative bifunctional protein (fragment) ""putative"	Periplasmic/exported/lipoproteins	"Gram +ve peptidoglycan, teichoic acid"			1	1	0.02		3.02			13.16			1	0.72		0.55			0.48																-2.86	-0.17	A
SCO5999	sacA	aconitase	"Energy metabolism, carbons"	TCA cycle	acnA	aconitate hydratase 1	79	26	2.23	0.91	50.64	14.9	32.19	57.74	24.45	37.06	1	0.93	0.82	0.86	0.7	0.6	0.67	0.71	0.28	1.14	0.06	1.15	0.28	1.17	0	1.14	0.06	1.58	0	1.26	0.01	1.21	-1.7	0.08	G
SCO6005	other	putative lipoprotein	Periplasmic/exported/lipoproteins	Gram +ve exported/lipoprotein		Bacterial extracellular solute-binding protein domain protein	2	2	0.05	0.8	4			12.79			1	2.08		1.39			7.56		0.14	3.23			0.23	2.32					0	2.26			4.23	-1.24	G
SCO6008	other	probable transcriptional repressor protein	Defined family regulators	ROK		ROK family domain protein	1	1	0.03	0.59	2.27			10.42			1	3		5.3			5.34																5.36	1.02	D
SCO6009	other	solute-binding protein	Cell process	Transport/binding proteins	xylF	d-xylose-binding periplasmic protein precursor. {escherichia	50	14	2.54	0.86	28.84	21.16	11.96	57.95	54.99	44.47	1	2.29	2.26	2.65	2.44	4.95	5.72	3.52	0	1.21	0.74	1.08	0.02	1.13	0.4	1.16	0	1.58	0	1.22	0.02	1.43	4.06	-0.11	B
SCO6010	other	probable ABC-transport system ATP binding  protein	Cell process	Transport/binding proteins		hypothetical abc transporter atp-binding protein ytfr. {escherichia coli	8	2	0.35	0.72	3.52	4	3.71	26.15	21.92	33.46	1	2.47	2.32	2.5	2.46	2.32	2	2.6	0.04	2.38	0.26	1.13	0.85	1.15	0.97	1.15	0.93	834.36	0.03	1.72	0.78	1.51	2.63	0.96	B
SCO6011	other	probable ABC-type transmembrane transport  protein	Cell process	Transport/binding proteins	xylH	"sugar ABC transporter, permease protein"	11	3	0.56	0.82	4		4.01	6.74		16.28	1	2.64	3.61	3.38	3.36		6.73	3.73	0.02	2.01	0	1.2	0.33	1.99	0	1.11			0.02	3.58	0.14	1.61	4.7	0.4	B
SCO6013	other	probable 1-deoxyxylulose-5-phosphate synthase	Central intermediary metabolisms	Oligosaccharides			2	1	0.04		3.96			12.62			1	0.66		0.77			0.66		0.03	1.41			0.25	1.38					0.23	2.78			-1.82	-0.24	A
SCO6026	other	fatty acid oxidation complex alpha-subunit	Degradation of small molecules	Fatty acids		"enoyl-CoA hydratase/3,2-trans-enoyl-CoA isomerase/3-hydroxyacyl-CoA dehydrogenase, putative"	2	2	0.04	0.87	5.3		1.47	16.22		24.82	1	1.28	1.39	1.16	1.54		1.18	0.92	0.09	1.37	0.5	1.33	0.76	2.38	0.3	1.51			0.78	9.41	0.35	2.28	0.26	0.46	G
SCO6027	other	acetyl-coa acetyltransferase (thiolase)	Degradation of small molecules	Fatty acids	pcaF	beta-ketoadipyl-CoA thiolase	2	2	0.07	0.87	4			15.8			1	0.7		0.91			0.91		0.46	56.16			0.09	1.67					0.69	8.4			-0.96	-0.36	G
SCO6028	other	putative ribonuclease	Macromolecule metabolism	Degradation of RNA		3-5 exonuclease domain protein	1	1	0.03	0.67	2			5.33			1	3.51		1.32																					
SCO6031		uroporphyrinogen decarboxylase					4	3	0.15	0.82	4.61	2	6.22	25.63	15.21	33.52	1	0.82	0.74	0.68	0.75	0.51	0.54	0.6	0.09	1.29	0.46	1.4	0.37	1.6	0.45	1.33	0.17	5.2	0.14	2.66	0.08	1.44			
SCO6042	other	conserved hypothetical protein SC1B5.02	hypothetical protein	Conserved in organism other than Escherichia coli		hypothetical protein	11	5	0.46	0.86	12.78	4.27	4.15	38.68	25.1	44.86	1	1.13	0.97	1.06	0.96	0.68	0.75	0.75	0.19	1.21	0.32	1.37	0.61	1.27	0.24	1.33	0.27	2.67	0.4	2.02	0.01	1.33	-1.11	0.42	G
SCO6057	other	putative ATP/GTP-binding integral membrane  protei	Periplasmic/exported/lipoproteins	Gram +ve membrane		AFG1-like ATPase superfamily	2	1	0.06	0.79	3.3	2		10.57	23.14			1		0.8		1.11		0.98																	
SCO6060	murC	putative UDP-N-acetylmuramoyl-L-alanine ligase	Periplasmic/exported/lipoproteins	"Gram +ve peptidoglycan, teichoic acid"	murC	UDP-N-acetylmuramate--alanine ligase	3	2	0.11	0.8	3.8		4	16.88		17.53	1	0.93	0.96	0.71	0.94		0.54	1.06	0.64	1.79	0.47	1.11	0.28	2.22	0.87	1.12			0.46	18.6	0.15	1.21	-1.37	0.19	G
SCO6065	other	putative secreted substrate-binding protein	Cell process	Transport/binding proteins		hypothetical protein	4	2	0.13	0.77	2.92	2		17.5	18.75		1	0.99		1.46		1.87	3.33	1.93	0.92	1.75			0	1.19			0.01	1.33	0.02	2.46	0.02	1.52	1.71	-0.77	G
SCO6069	cvnA6	putative large secreted protein	Periplasmic/exported/lipoproteins	Gram +ve exported/lipoprotein		"Histidine kinase-, DNA gyrase B-, and HSP90-like ATPase domain protein"	1	1	0.01	0.71	2			6.84				1		1.13																					
SCO6084	other	putative DNA polymerase	Macromolecule metabolism	"DNA - replication, repair, restr./modific'n"	dnaQ	"PROBABLE DNA POLYMERASE III, EPSILON CHAIN PROTEIN"	3	2	0.12	0.72	2	2	2	6.56	32.38	25.82	1	1.1	1.17	1.26	1.26	1.12	1.53	1.57			0.22	1.34	0.09	1.28	0.01	1.04					0.13	1.84	0.49	-0.15	G
SCO6124	other	hypothetical protein SC9B2.11	hypothetical protein	No homologues		conserved hypothetical protein	8	4	0.98	0.62	8.01		3.57	68.81		65.14	1	5.62	5.71	7.17	4.04		2.28	4.68	0	1.31	0.91	1.44	0.04	1.25	0.06	1.42			0.21	4.4	0.07	1.23	4.58	2.5	B
SCO6147	other	putative oxidoreductase	Not classified (included putative assignments)	Not classified (included putative assignments)		"oxidoreductase, FAD-binding"	1	1	0.04	0.66	3.4			12.44			1	1.34		1.03			1.21		0.27	5.5			0.11	1.8					0.86	45058.19					
SCO6148	other	hypothetical protein SC1A9.12	hypothetical protein	No homologues		conserved hypothetical protein	3	2	0.08	0.83	2.01	2		12.67	19.46		1	0.94		0.93		0.59	0.95	0.64	0.93	889.69			0.9	1.45					0.95	3019.44			-1.39	0	A
SCO6198	other	putative secreted protein	Periplasmic/exported/lipoproteins	Gram +ve exported/lipoprotein		probable secreted protein				0.68			1.71			29.33		1	1.46		1.75			1.47			0.29	2.34			0.17	2.56					0.28	3.09			
SCO6219	other	"putative ATP/GTP binding protein ""putative serine/"	Protein kinases	Serine/threonine							1.4			0.79			1	0.69		0.56			0.64																		
SCO6222	other	putative aminotransferase	Not classified (included putative assignments)	Not classified (included putative assignments)	b2290	"aminotransferase, class I"	1	1	0.03	0.81	2			5.97			1	0.64		0.82			0.68																-1.71	-0.23	A
SCO6224	other	putative secreted protein	Periplasmic/exported/lipoproteins	Gram +ve exported/lipoprotein		probable secreted protein	2	1	0.13	0.67	2			7.38			1	1.13		1.09			1.51		0.12	1.35			0.18	1.16					0.28	11.29			0.47	-0.27	B
SCO6225	other	putative secreted protein	Periplasmic/exported/lipoproteins	Gram +ve exported/lipoprotein		probable secreted protein				0.71	1.59			14.49			1	0.92		1			1.57		0.55	1.62			0.75	2.53					0.14	2.23					
SCO6264	other	reductase	Not classified (included putative assignments)	Not classified (included putative assignments)	fabG	3-oxoacyl-acyl carrier protein reductase	4	1	0.19	0.47		2			49.24			1		1.71		2.52		2.68					0	1.2			0.01	1.6			0.01	1.56			
SCO6265	scbR	gamma-butyrolactone binding protein	Defined family regulators	TetR		gamma-butyrolactone binding protein	1	1	0.05	0.51	2			15.81			1	0.71		1.54			1.23						0.41	1439.44					0.62	49.89			0.29	-0.06	C
SCO6269	other	putative oxidoreductase beta-subunit	Not classified (included putative assignments)	Not classified (included putative assignments)		"ferredoxin oxidoreductase, beta subunit"				0.71		0	1.4		18.86	16.29		1	1.62		2.73			4.83																	
SCO6272	other	putative secreted FAD-binding protein	Periplasmic/exported/lipoproteins	Gram +ve exported/lipoprotein		"similar to reticuline oxidase, putative"	4	3	0.08	0.71	4.01		2	9.82		21.27	1	0.83	5.34	8.31	8.36		8.91	12.83	0.05	1.2	0	1.53	0.06	11.91	0	1.7			0.16	67.86	0	1.18	6.86	0.14	G
SCO6273	other	putative type I polyketide synthase	Secondary metabolism	PKS	fragment	polyketide synthase	66	26	0.57	0.64	37.28	28.73	20.49	25.65	39.08	25.84	1	0.85	1.72	4.23	3.9	2.41	5.19	2.49	0.09	1.21	0	1.35	0	1.42	0	1.72	0	1.39	0	1.55	0	1.34	3.43	-0.14	C
SCO6274	other	putative type I polyketide synthase	Secondary metabolism	PKS		polyketide synthase	18	4	0.09	0.62	4.02	4.01	2.01	13.34	21.17	18.71	1	1	22.33	3.43	17.66	2.13	13.11	2.51			0.04	9.03	0.08	4.08	0.03	6.52	0.02	1.82	0.12	634.29	0.11	3.33			
SCO6275	other	putative type I polyketide synthase	Secondary metabolism	PKS			118	43	0.46		67.52	35.37	34.29	24.16	42.48	33.49	1	1.09	2.82	4.53	4.28	2.84	5.16	3.08	0.62	1.41	0	1.41	0	1.43	0	1.49	0	1.22	0	1.68	0	1.23	4.01	0.33	C
SCO6276	other	putative secreted protein	Secondary metabolism	Secondary metabolism		putative secreted protein	272	36	974.01	0.78	32.45	56.89	46.19	58.64	79.32	77.73	1	1.13	2.44	4.2	5.16	5.98	5.77	6.41	0.03	1.11	0	1.2	0	1.23	0	1.29	0	1.13	0	1.42	0	1.14	5.05	-0.16	C
SCO6277	other	putative epoxide hydrolase	Secondary metabolism	Secondary metabolism	ephA	epoxide hydrolase	49	10	20.1	0.76	15.89	12	15.92	43.71	57.69	42.31	1	0.89	1.54	2.67	3.65	3.87	5.71	4.67	0.49	1.44	0	1.32	0	1.52	0	1.31	0	1.51	0	2.04	0	1.25	3.92	-0.84	C
SCO6278	other	putative integral membrane transport protein	Secondary metabolism	Secondary metabolism		possible transmembrane-transport protein	22	5	1.43	0.74	4	4	8.34	13.08	35.73	23.76	1	8.14	51.97	36.88	70.63	71.16	22.78	65.38	0.03	5.74	0	1.82	0.05	4.4	0	2.42	0.01	2.72	0	4.67	0	1.94	13.26	3.1	G
SCO6279	other	putative diaminobutyrate-pyruvate  aminotransferas	Secondary metabolism	Secondary metabolism		"ornithine aminotransferase, putative"	112	25	7.73	0.7	27.5	38.8	31.61	51.54	72.39	60.04	1	1.06	2.07	4.01	5.09	3.85	13.26	4.25	0.9	2.59	0	1.19	0	1.35	0	1.25	0	1.23	0	1.98	0	1.16	5.01	-0.82	C
SCO6282	other	putative 3-oxoacyl-[acyl-carrier protein]  reducta	Secondary metabolism	PKS	fabG	3-oxoacyl-acyl carrier protein reductase	530	40	1.89058E+11	0.8	48.39	51.41	57.32	80.38	76.6	80	1	1.09	2.18	3	3.97	4.7	17.74	5.92	0.48	1.29	0	1.11	0	1.2	0	1.18	0	1.16	0	1.45	0	1.11	5.32	-1.41	C
SCO6283	other	conserved hypothetical protein	Secondary metabolism	Secondary metabolism		conserved hypothetical protein	33	7	3.44	0.61	8.01	9.2	5.55	29.18	44.48	30.96	1	0.84	1.4	1.89	1.62	4.65	10.24	5.28	0.71	3.3	0.44	4.02	0	1.73	0.37	4.5	0	1.47	0.01	5.21	0	1.72	3.89	-1.97	C
SCO6284		putative decarboxylase					3	3	0.07	0.72	6.17	2.59		22.08	21.32		1	0.81		4.73		1.71	12.47	1.59	0.35	4.99			0.08	7.54			0.27	8.18			0.27	6.84			
SCO6286	other	putative regulatory protein	Secondary metabolism	Secondary metabolism		BarB	1	1	0.06	0.57	2			11.61			1						9999																		
SCO6292	other	putative dihydropicolinate synthase	amino acid biosynthesis	Lysine		"probable dihydrodipicolinate synthetase, putative"	1	1	0.04	0.77	2			4.03			1	0.68		1.17			2.22																1.09	-1.09	G
SCO6310	other	putative cytochrome P450	"Energy metabolism, carbons"	Electron transport		"AmphN, putative"	2	2	0.07	0.67	4.22			22.82			1	1.8		1.43			1.19		0.06	1.88			0.03	1.18					0.43	5.87			0.55	0.74	G
SCO6339	other	3-oxoadipate enol-lactone  hydrolase/4-carboxymuco	amino acid biosynthesis	Amino Acid Biosynthesis	pcaL	3-oxoadipate enol-lactone hydrolase/4-carboxymuconolactone decarboxylase	1	1	0.04	0.66			2			23.39		1	0.8		0.68			0.91																	
SCO6341	other	putative exonuclease	Macromolecule metabolism	Degradation of DNA	xth	exodeoxyribonuclease III	1	1	0.04	0.84	3.47		1.52	11.58		22.39	1	0.82	0.78	0.69	0.73		0.72	0.93	0.01	1.06			0.68	5.11					0.51	6.13			-1.5	-0.31	G
SCO6445	other	putative inositol monophosphatase	Macromolecule metabolism	Phospholipids		Inositol monophosphatase family superfamily	5	5	0.23	0.72	8.84	4.4	4.04	30.6	53.74	30.96	1	4.55	5.18	3.9	3.65	4	2.58	3.7	0	1.53	0.34	1.44	0.06	1.17	0.14	1.41	0.39	1.67	0	1.48	0.17	1.39	4.27	1.87	D
SCO6451	other	putative substrate binding protein	Cell process	Transport/binding proteins		"Bacterial extracellular solute-binding proteins, family 5 superfamily"	9	4	0.19	0.73	7.61		8.14	35.79		29.7	1	0.94	0.82	1.34	0.96		2.24	1.31	0.66	1.37	0.52	1.57	0	1.15	0.92	1.55			0.01	1.64	0.11	1.52	0.52	-0.81	B
SCO6454	other	putative ABC transporter ATP-binding protein	Cell process	Transport/binding proteins	oppD	"peptide ABC transporter, ATP-binding protein"	2	2	0.07	0.71	4			21.49			1	3.92		3.34																					
SCO6466	other	putative transferase	"Energy metabolism, carbons"	Aerobic respiration		glycerate kinase subfamily	2	1	0.07	0.66	3.05	3.22		7.89	49.74		1	1.63		1.91		3.65	2.83	3.88	0.46	9.99			0.52	1.8			0.51	34580.51	0.12	5.63	0.52	104866.63	3.12	-0.07	D
SCO6468	other	conserved hypothetical protein	hypothetical protein	Conserved in organism other than Escherichia coli		"phosphatidylserine decarboxylase-related protein, putative"	14	5	0.88	0.65	11.81	4		41.28	37.16		1	1.07		0.9		0.51	0.65	0.55	0.84	2.25			0.16	1.29			0.04	1.96	0.36	3.16	0.01	1.58	-1.88	0.44	G
SCO6471	other	putative citratelyase	Central intermediary metabolisms	"Pool, multipurpose conversions of intermed. met'm"		probable lyase	4	2	0.15	0.84	2	4		24.78	20.65		1	0.67		0.84		0.69	2.17	0.69					0.44	2.35			0.84	2.05			0.77	1.53	-0.85	-1.1	A
SCO6482	other	conserved hypothetical protein	hypothetical protein	Conserved in organism other than Escherichia coli		conserved hypothetical protein	5	2	0.39	0.84	4.92	2	2	36.05	19.73	31.29	1	0.99	0.96	1.11	0.89	0.27	1.01	1.16	0.99	3.88			0.68	1.93					0.97	2.81	0.89	64957.73	-1.26	0.04	G
SCO6487	other	putative aminoacylase	Macromolecule metabolism	"Degradation of proteins, peptides, glycoproteins"		probable aminoacylase	1	1	0.03	0.76	2			4.29			1	1.25		1.11			1.27		0.18	1.6			0.28	1.41					0.24	1.86					
SCO6517	other	uvrA-like protein	Cell process	Detoxification	drrC	daunorubicin resistance protein	2	1	0.03	0.81	2			7.66			1	1.35		1.01			0.99		0.19	3.26			0.37	11.51					0.95	4.63			-0.38	0.28	A
SCO6531	other	putative ATP/GTP binding protein	Not classified (included putative assignments)	Not classified (included putative assignments)		probable ATP/GTP binding protein	4	2	0.72	0.84	6.19		2	34.75		21.99	1	1.08	1.1	2.72	1.56		3.18	1.57	0.79	2.06	0.97	5.05	0.02	1.91	0.44	5.38			0.02	2.21	0.5	122.11	1.9	-0.33	G
SCO6551	other	putative oxidoreductase	Not classified (included putative assignments)	Not classified (included putative assignments)		probable oxidoreductase	4	2	0.21	0.78	6.39	1.85	3.96	26.71	22.38	31.77	1	0.79	0.74	1.02	0.91	0.99	1	0.96	0.09	1.32	0.67	1.42	0.16	1.43	0.3	1.32	0.48	13.2	0.99	1.4	0.15	1.31	-0.76	-0.36	G
SCO6564	fabH2	3-oxoacyl-[acyl-carrier-protein] synthase II	Fatty acid and phosphatidic acid biosynthesis	Fatty acid and phosphatidic acid biosynth	fabH	3-oxoacyl-(acyl-carrier-protein) synthase III	9	2	0.46	0.75	4	2		15.19	24.05		1	0.89		0.55		0.37	0.15	0.38	0.76	2.77			0	1.23			0.01	1.64	0.03	4.09	0.01	1.56	-4.01	1.02	F
SCO6593	other	hypothetical protein	hypothetical protein	No homologues		Short repeats of unknown function (DUF312) family				0.73			2.01			32.87		1	1	0.57	0.74			0.73			0.99	2.29	0.12	3.69	0.18	1.92					0.21	2.09			
SCO6606	other	conserved hypothetical protein SC1F2.03c	hypothetical protein	Conserved in organism other than Escherichia coli		conserved hypothetical protein	1	1	0.04	0.63	3.71			27.67			1	1.36		1.77			1.8		0.2	3.64			0.2	1.84					0.35	8.32			1.51	0.26	C
SCO6621	other	hypothetical protein SC1F2.18	Protein kinases	Serine/threonine		PQQ enzyme repeat domain protein	2	1	0.05	0.64	2			4.48			1	1.14		2.58			8.9						0.32	325.63					0.06	15.72			5.05	-1.26	G
SCO6627	other	"hypothetical protein SC4G2.01 ""hypothetical protei"	hypothetical protein	No homologues			3	2	0.02		3.52	2.01		5.87	18.43		1	1.49		1.77		2.26		2.18	0.36	25.62			0.47	1.94			0.34	22.53			0.41	36.04	2.03	0.13	G
SCO6638	other	hypothetical protein SC4G2.12c	hypothetical protein	Conserved in organism other than Escherichia coli		Protein of unknown function DUF262 family	4	3	0.07	0.59	2.72	3.4	2.11	11.74	31.24	13.55	1	1.99	2.09	2.83	2.24	3.07	3.18	4.3	0.23	3.83	0.51	1.85	0	1.14	0.71	23.35	0	1.22	0.23	9.62	0	1.44	3.37	0.22	D
SCO6643	other	hypothetical protein SC4G2.17	hypothetical protein	Conserved in organism other than Escherichia coli		"acetyltransferase, GNAT family family"	5	3	0.31	0.58	4		2	19.02		17.93	1	0.87	0.99	0.65	0.87		0.34	0.25	0.34	1.47			0.03	1.25					0.14	7.09			-2.87	1.04	G
SCO6644	other	putative solute-binding lipoprotein	Cell process	Transport/binding proteins		"ABC transporter, periplasmic substrate-binding protein, putative"	2	1	0.05	0.69	2.89		2.01	6.76		22.66	1	1	0.79	0.9	0.83		0.71	0.91	0.95	1.77			0.85	6.99					0.18	3.5					
SCO6658		6-phosphogluconate dehydrogenase					5	3	0.23	0.82	5.3	1.65	4.4	17.06	26.96	24.23	1	0.72	0.78	0.69	0.88	0.39	0.52	0.5	0.05	1.37	0.54	1.47	0.84	1.91	0.11	1.34	0.58	23799	0.47	24.29	0.33	2.33			
SCO6659		glucose-6-phosphate isomerase					6	2	0.15	0.78	4			26.18			1	0.89		1.1			0.67		0.42	1.49			0.2	1.51					0.02	1.34					
SCO6660	other	hypothetical protein SC5A7.10c	hypothetical protein	Conserved in organism other than Escherichia coli	opcA	opcA protein	2	2	0.07	0.78	4.09			37.62			1	0.79		1.1			1.04		0.13	1.44			0	1.1					0.54	1.22			-0.4	-0.17	G
SCO6661	zwf	glucose-6-phosphate 1-dehydrogenase	"Energy metabolism, carbons"	"Oxidative branch, pentose pwy"	zwf	glucose-6-phosphate 1-dehydrogenase	14	6	0.25	0.77	11.76	2	4.12	26.35	19.09	24.32	1	1.1	1.24	1.12	1.2	0.73	0.94	1.08	0.06	1.11	0.15	1.2	0.79	1.18	0.5	1.37	0.17	2.3	0.7	1.43	0.93	1.53	-0.43	0.38	G
SCO6662	tal1	transaldolase	Central intermediary metabolisms	"Non-oxidative branch, pentose pwy"	tal	transaldolase	10	6	0.38	0.69	9.55	6		31.5	41.21		1	0.8		0.83		0.43	0.44	0.4	0.08	1.31			0.45	1.13			0.01	1.44	0	1.42	0	1.41	-2.74	0.5	A
SCO6663	tktB	transketolase B	Central intermediary metabolisms	"Non-oxidative branch, pentose pwy"	tkt	transketolase	8	4	0.17	0.78	9.06			23.93			1	1		1.01			0.6		0.96	1.18			0.91	1.31					0	1.23			-1.5	0.56	G
SCO6691	other	"putative phospholipase C ""putative phospholipase C"	Degradation of small molecules	Fatty acids			4	1	0.07				2.62			17.9		1	2.24		1.93			1.18			0.01	1.73			0	1.38					0.3	1.45			
SCO6717	other	putative acyl-[acyl-carrier protein] desaturase	Fatty acid and phosphatidic acid biosynthesis	Fatty acid biosynthesis	desA1	fatty acid desaturase	4	3	0.14	0.76	5.77		2	23.48		19.21	1	0.93	0.93	0.88	0.74		0.37	0.85	0.5	1.37	0.71	1.18	0.43	1.18	0.08	1.44			0	1.42	0.22	1.47	-2.03	0.65	G
SCO6732	other	putative fatty acid oxidative multifunctional  enz	Degradation of small molecules	Fatty acids		probable				0.78	1.71			10.47			1	1.34		1.57			2.68		0.51	43.53			0.38	4					0.1	6.63					
SCO6743	other	putative transcriptional accessory protein	Macromolecule metabolism	"RNA synthesis, modification, DNA transcript'n"		S1 RNA binding domain protein	7	6	0.08	0.67	12.66	2		22.69	30.38		1	1.33		1.12		1.36	0.8	1.4	0.02	1.25			0.28	1.4					0.46	1.94			0.06	0.45	G
SCO6750	other	putative IPP isomerase	Secondary metabolism	Secondary metabolism		NUDIX domain protein	1	1	0.1	0.65	2.89			14.21			1	1.08		1.67			1.37						0.17	4.46									0.78	0.29	G
SCO6753	other	putative nucleotide sugar-1-phosphate  transferase	Secondary metabolism	Secondary metabolism		Nucleotidyl transferase superfamily	5	4	0.23	0.87	7.56		2	27.2		16.4	1	0.8	0.73	0.72	0.54		0.41	0.48	0.16	1.43			0.53	1.49					0.01	1.63			-2.77	0.28	G
SCO6800	kbl	2-amino-3-ketobutyrate coenzyme A ligase	Degradation of small molecules	Amino acids		"aminotransferase, classes I and II family"	1	1	0.03	0.9	2.77			12.59			1	0.37		0.35			0.46		0.05	2.78			0.59	3.38					0.02	1.71			-3.81	-1.25	F
SCO6832	mutA	methylmalonyll-CoA mutase	Degradation of small molecules	Fatty acids	mcmA1	"methylmalonyl-CoA mutase, subunit alpha, N-terminus"	2	1	0.04	0.79		2.16			24.11			1		1.1		1.6		1.81					0.03	1.06			0.02	1.17			0	1.01			
SCO6953	other	conserved hypothetical protein SC6F7.06c	hypothetical protein	Conserved in organism other than Escherichia coli		conserved hypothetical protein	1	1	0.02	0.36	2.78			9.42			1	1.54					1.11		0.35	29.07									0.57	5.27					
SCO6960	other	hypothetical protein SC6F7.13c.	hypothetical protein	No homologues		conserved hypothetical protein	1	1	0.07	0.64	2			11.8			1	0.88		1.33			2.39																1.51	-0.79	G
SCO6979	other	probable solute-binding lipoprotein.	Cell process	Transport/binding proteins		D-RIBOSE-BINDING PERIPLASMIC PROTEIN PRECURSOR	4	4	0.13	0.83	6.02		7.22	17.35		22.94	1	1.63	2.22	2.32	3.56		10.11	3.81	0.04	1.51	0.37	3.15	0.02	1.27	0	1.38			0	1.72	0.26	10.16			
SCO6981	other	"probable ABC transport protein, ATP-binding  compo"	Cell process	Transport/binding proteins		SUGAR TRANSPORT ATP-BINDING PROTEIN	1	1	0.03	0.72	2			20.61			1	1		1.73			9999																		
SCO6988	other	putative oxidoreductase.	Not classified (included putative assignments)	Not classified (included putative assignments)		"oxidoreductase, Gfo/Idh/MocA family, putative"	1	1	0.03	0.71			2			30.75		1	1.07		1.66			2.25			0.11	1.17			0.05	1.7					0.01	1.19			
SCO6990	other	putative membrane transport protein.	Cell process	Transport/binding proteins	yocS	bile acid transporter family protein	1	1	0.07	0.67			2			12		1	0.88		1.07			1.39																	
SCO7000	idh	isocitrate dehydrogenase	Central intermediary metabolisms	Glyoxylate bypass		"isocitrate dehydrogenase, NADP-dependent"	88	29	2.83	0.88	60.28	21.92	30.74	67.39	59.27	48.85	1	0.93	0.9	0.91	0.79	0.69	0.75	0.7	0.08	1.09	0.59	1.11	0.73	1.09	0	1.1	0.01	1.26	0	1.17	0	1.17	-1.4	0.12	E
SCO7013	other	putative sugar-binding lipoprotein.	Cell process	Transport/binding proteins		sugar binding lipoprotein precursor	2	2	0.04	0.82	5.14	3.11		19.11	18.05		1	1.63		2.78		7.14	41.38	9.74	0.23	3.4			0.09	1.92			0.05	4.15	0	2.83	0.03	4.03	6.64	-2.11	G
SCO7036	argG	argininosuccinate synthase	amino acid biosynthesis	Arginine	argG	argininosuccinate synthase	6	4	0.16	0.84	4.05	5.7		17.67	35.76		1	1.34		2.65		1.71	1.49	1.79	0.16	1.65			0.02	1.72			0.4	2.24	0.17	2.04	0.32	2.16	1.69	0.85	G
SCO7057	other	putative esterase	Not classified (included putative assignments)	Not classified (included putative assignments)	axeA	acetyl xylan esterase	3	2	0.12	0.72	4.16		2.64	34.78		15.22	1	2.82	3.26	4	3.73		2.03	2.84	0.12	5.37	0.15	1.32	0.19	1.84	0.16	1.71			0.3	9.19	0.99	2.58	3.41	1.63	D
SCO7072	other	conserved hypothetical protein	hypothetical protein	Conserved in organism other than Escherichia coli	EC2.7.1.2	dihydroxyacetone kinase family protein	1	1	0.06	0.65	2			40.2			1	1.31		1.33			1.49																0.76	0.1	G
SCO7073	other	conserved hypothetical protein	hypothetical protein	Conserved in organism other than Escherichia coli	EC2.7.1.2	dihydroxyacetone kinase family protein	5	2	0.28	0.68	2		2	14.85		13.94	1	2.03	2.91	0.81	3.19			2.02															2.36	0.35	G
SCO7102	other	conserved hypothetical protein	hypothetical protein	Conserved in organism other than Escherichia coli		conserved hypothetical protein	1	1	0.06	0.67	3			28.26			1	1		0.78			0.22																-3.77	1.37	F
SCO7153		putative sugar transporter					4	2	0.16	0.77	5.55	2		9.53	8.9		1	1.02		0.65		0.65	0.93	0.74	0.78	1.16			0.03	1.46					0.87	3.34					
SCO7154	ilvC2	ketol-acid reductoisomerase	amino acid biosynthesis	Valine	ilvC	ketol-acid reductoisomerase	15	7	0.63	0.85	15.65	0	10.46	29.82	31.63	25	1	1.17	1.08	1.14	1.09		1.23	0.72	0.05	1.17	0.52	1.31	0.77	1.22	0.58	1.32			0.05	1.23	0.07	1.72	-0.29	0.18	G
SCO7271	other	putative ion channel subunit	Cell process	Cations		probable ion channel subunit	1	1	0.04	0.75	2.78		1.86	34.8		31.35	1	0.71	0.59	0.87	0.56		0.79	0.7	0.38	18.33	0.05	1.2	0.23	2.66	0.02	1.2			0.57	47.11	0.97	2.33	-1.85	-0.5	A
SCO7286	other	putative oxidoreducatse	Not classified (included putative assignments)	Not classified (included putative assignments)		"oxidoreductase, aldo/keto reductase family superfamily"	2	1	0.08	0.8	2.02			16.51			1	1.15		0.79			0.85		0.7	3.8			0.34	3.65					0.37	4.12			-1.06	0.03	G
SCO7296	other	hypothetical protein SC5F8.06c.	hypothetical protein	Conserved in organism other than Escherichia coli		conserved hypothetical protein	2	1	0.52	0.74			2			20.51		1	1.54		1.2			0.55			0.04	1.44			0.18	1.48					0.04	1.68			
SCO7301	other	conserved hypothetical protein SC5F8.11c.	hypothetical protein	Conserved in organism other than Escherichia coli		metallo-beta-lactamase superfamily protein				0.71	1.52			10.08				1		0.92																					
SCO7324	other	putative regulatory protein	RNA polymerase core enzyme binding	anti sigma factor	rsbR	sigma-B regulator RsbR	3	3	0.15	0.63	7.23	3.42		25.08	50.17		1	1.09		1.34		1.2	2.34	1.13	0.6	1.83			0.1	1.3			0.63	2.13	0.31	305.5	0.93	4.41	0.67	-0.33	G
SCO7325	other	anti-sigma factor antagonist.	RNA polymerase core enzyme binding	anti sigma factor antagonist		"anti-sigma F factor antagonist, putative"	2	1	0.27	0.68	2			13.08			1	0.95		2.78			4.43		0.97	1026788			0.47	204069.45					0.18	237.26			3.68	-0.55	D
SCO7404	other	conserved hypothetical protein SC10G8.32c.	hypothetical protein	Conserved in organism other than Escherichia coli		conserved hypothetical protein	3	1	0.17	0.74	4.04	2.31	2.64	26.62	29.28	36.5	1	1.15	1.31	1.49	1.42	1.59	2.14	1.25	0.65	3.27	0.72	2.56	0.16	1.46	0.54	2.36	0.32	2.36	0.46	4603.05	0.7	1.6	1.01	-0.13	C
SCO7417	other	putative cytochrome P450-family protein.	"Energy metabolism, carbons"	Electron transport		"P450 heme-thiolate protein, putative"	3	2	0.1	0.72	4			15.48			1	2.03		2.87			2.1		0.17	4.23			0.18	2.07					0.14	8.44			2.58	1.01	D
SCO7443	pgm	phosphoglucomutase.	Degradation of small molecules	Carbon compounds	pgm	"phosphoglucomutase, alpha-D-glucose phosphate-specific"	4	2	0.1	0.79	4.75		2.62	11.36		13.55	1	1.12	1.52	1.12	1.7		1.24	1.83	0.7	2.08	0.02	1.24	1	2.86	0.01	1.24			0.28	1.63	0.02	1.45	0.82	0.15	G
SCO7460	other	putative lipoprotein.	Periplasmic/exported/lipoproteins	Gram +ve exported/lipoprotein		conserved hypothetical protein	2	2	0.05	0.65	2		2	14.89		27.81		1	2.83		7.7			13.33																	
SCO7463	cvnA13	putative sensor histidine kinase	Two-component system	Sensor kinase		"SEQ ID NO 21D, putative"	3	2	0.08	0.64	6.8			16			1	1.54		1.61			1.16		0.06	1.6			0.64	1.23					0.26	1.34			0.56	0.76	B
SCO7468	other	"putative flavin-binding monooxygenase ""putative mo"	Not classified (included putative assignments)	Not classified (included putative assignments)			1	1	0.03				2			17.36		1	0.93		1.35			0.94																	
SCO7481	other	conserved hypothetical protein	hypothetical protein	Conserved in organism other than Escherichia coli		tellurium resistance protein TerB (terB) putative	6	5	0.4	0.7	8.14	2.06	2.52	71.73	45.55	57.07	1	1.8	1.84	2.68	1.82	2.08	1.94	2.26	0.01	1.48	0.91	1.77	0.09	1.61	0.97	2.34	0.79	4.92	0.07	2.07	0.35	1.7	2.14	0.63	G
SCO7510	cypH	peptidyl-prolyl cis-trans isomerase	Macromolecule metabolism	Proteins - translation and modification	AA1-162	peptidyl-prolyl cis-trans isomerase	22	7	3.64	0.82	12.52	12	6.55	60	58.79	60.61	1	1.01	0.83	0.83	0.62	0.66	1.13	0.66	0.94	1.38	0.4	1.64	0.08	1.24	0.04	1.6	0.08	1.6	0.55	1.55	0	1.32	-1.35	-0.33	E
SCO7516	htpG	heat shock protein	Cell process	Chaperones	htpG	heat shock protein	17	11	0.31	0.8	9.35	12.93	6.26	23.2	36.21	21.94	1	1.43	1.59	1.83	1.85	2.21	1.49	2.06	0.03	1.35	0.47	1.38	0	1.17	0.17	1.47	0.07	1.62	0.04	1.47	0.05	1.43	1.65	0.42	G
SCO7536	other	putative integral membrane protein.	Periplasmic/exported/lipoproteins	Gram +ve membrane		"MmpL efflux pump, putative"	4	2	0.09	0.76	6.61		2.12	20.57		8.66	1	1.09	2.96	3.92	3.85		8.22	3.98	0.7	2.38	0.16	27.5	0.02	2.64	0.15	51.63			0	2.31	0.23	492.37	4.84	-0.3	C
SCO7588	other	putative oxidoreductase	Not classified (included putative assignments)	Not classified (included putative assignments)		probable dyhydroflavanol-4-reductase	4	1	0.18	0.68	2		2	5.88		18.95	1	1.21	1.09	1.29	1.1		1.88	0.75	0.02	1.12	0.14	1.2	0.56	1.47	0.3	1.32			0.1	2.5	0.19	2.86	0.26	-0.11	G
SCO7613	other	putative integral membrane protein	Periplasmic/exported/lipoproteins	Gram +ve membrane		putative integral membrane protein	2	1	0.04	0.57	2.03			4.16			1						5.09												0.24	3754.47					
SCO7617	other	conserved hypothetical protein	hypothetical protein	Conserved in organism other than Escherichia coli		conserved hypothetical protein	3	1	0.17	0.75	2		2	6.27		9.96	1	1.7	1.17	2.51	1.9		2.42	3.54	0.25	16.01			0.12	2.5					0.08	4.04			2.4	-0.07	G
SCO7631	other	putative secreted protein	Periplasmic/exported/lipoproteins	Gram +ve exported/lipoprotein		putative secreted protein	3	3	0.06	0.7	6.74		2	13.2		17.97	1	2.39	3.48	2.11	3.97		4.04	4.68	0.21	40.92			0.83	294.08					0.09	11.94			4.2	0.44	G
SCO7632	other	conserved hypothetical protein	hypothetical protein	Conserved in organism other than Escherichia coli	lmbE	lmbE protein				0.64	1.7			6.14			1	0.81		1.1			0.82																		
SCO7638	eno2	enolase	"Energy metabolism, carbons"	Glycolysis	eno	enolase	1	1	0.03	0.68	2			12.9			1	0.92		0.52			0.6																-2.38	-0.28	A
SCO7654	other	putative oxidoreductase	Not classified (included putative assignments)	Not classified (included putative assignments)		aldo/keto reductase	1	1	0.05	0.7	2			4.91			1	1.75		2.05			3.42																3.06	-0.06	G
SCO7655	other	putative oxidoreductase	Not classified (included putative assignments)	Not classified (included putative assignments)		"oxidoreductase, aldo/keto reductase 2 family"				0.75			1.7			11.61		1	1.08		1.37			1.42																	
SCO7657	other	putative secreted protein	Periplasmic/exported/lipoproteins	Gram +ve exported/lipoprotein		putative secreted protein	1	1	0.02	0.72			2.04			10.77		1	1.13		1.35			0.94			0.09	1.19			0.55	6.19					0.94	18.4			
